# Supplementary material for: Phylogenetic Characterization and Genome Sequence Analysis of Burkholderia glumae Strains Isolated in Thailand as the Causal Agent of Rice Bacterial Panicle Blight
Source: Pathogens. 2022 Jun 11;11(6):676. doi: 10.3390/pathogens11060676 (PMC9228322; doi:10.3390/pathogens11060676)
Supplement: Supplementary file 1 [file pathogens-11-00676-s001.zip › Table S1.xlsx]

## Sheet: Sheet1
Table S1. The morphological and biochemical results of the six selected strains isolated panicles presenting blight symptoms from Chiang Rai.
No.	Strain	Test
		Gram staining	PHB	YDC *	S-PG**	Oxygen relationship	Fluorescent	Oxidase	Urease test	Arginine	Gelatin Hydrolysis	Starch hydrolysis	Nitrite production	NaCl 3%	NaCl 5%	NaCl 7%	pH 4	pH 8	pH 9	40 oC
1	60BGCRMSO1-5	-	+	-	A	+	-	+	-	-	+	-	+	+	+	+	-	+	+	+
2	60BGCRMSO3-5	-	+	-	B	+	-	+	-	-	+	-	+	+	+	+	-	+	+	+
3	60BGCRMSO3-9	-	+	-	B	+	-	+	-	-	+	-	+	+	+	+	-	+	+	+
4	60BGCRMSO3-11	-	+	-	B	+	-	+	-	-	+	-	+	+	+	+	-	+	+	+
5	60BGCRWC8-5	-	+	-	B	+	-	+	-	-	+	-	+	+	+	+	-	+	+	+
6	60BGCRPA10-1	-	+	-	B	+	-	+	-	-	+	-	+	+	+	+	-	+	+	+
7	1BGRE5-1***	-	+	-	A	+	-	+	-	-	+	-	+	+	+	+	+	+	+	+
8	NIAES 1169T****	-	+	-	A/B	+	-	+	-	-	+	-	+	+	+	+	-	+	-	+
+, –, and nd means positive, negative, and no test, respectively
* Forming mucus when grown on YDC media,
** Color of the colony on S-PG media; Type A: Round colonies, smooth edges, reddish brown; Type B: The colonies have purple reflectors or in the center of magenta.
*** B. glumae reference strain from Pet-ampai et al. (2017), **** B. glumae reference strain from Urakami et al. (1994).
