# Supplementary material for: Phylogenetic Characterization and Genome Sequence Analysis of Burkholderia glumae Strains Isolated in Thailand as the Causal Agent of Rice Bacterial Panicle Blight
Source: Pathogens. 2022 Jun 11;11(6):676. doi: 10.3390/pathogens11060676 (PMC9228322; doi:10.3390/pathogens11060676)
Supplement: Supplementary file 1 [file pathogens-11-00676-s001.zip › Table S2.xlsx]

## Sheet: Sheet1
Table S2. Blast identity (%) of the Tof and Tox genes of Burkholderia glumae strains, using the BGR1 strain as reference.
	Strains
Gene	60BGCRMSO1-5	60BGCRMSO3-5	60BGCRMSO3-9	60BGCRMSO3-11	60BGCRPA10-1	60BGCRWC8-5	257sh-1	336gr-1	411gr-6	3252-8	957856-41-c	AU6208	Bp9029	FDAARGOS_346	FDAARGOS_921	FDAARGOS_949	GX	HN1	HN2	ICMP-3729	LMG 2196	NCPPB-3923
TofI	100	100	100	100	100	100	100	100	100	100	100	100	100	100	100	100	100	100	100	100	100	100
TofR	100	100	100	100	100	100	99.58	100	99.58	100	100	99.58	99.58	39.64	39.64	39.64	99.58	100	99.58	99.58	39.64	100
ToxA	100	99.58	100	100	100	100	100	100	100	100	100	100	100	100	100	100	100	100	100	100	100	100
ToxB	100	100	100	100	100	100	100	100	100	100	100	100	100	100	100	100	100	100	100	100	100	99.53
ToxC	100	100	100	100	100	100	100	100	100	100	100	100	100	100	100	100	100	100	100	100	100	100
ToxD	100	100	100	100	100	100	100	100	99.69	100	100	99.69	100	100	100	100	100	100	100	100	100	100
ToxE	99.22	99.74	100	100	100	99.22	100	100	99.72	71.51	100	99.72	100	100	100	100	99.45	99.69	100	99.72	100	100
ToxF	100	100	100	100	100	100	100	100	100	100	100	100	100	100	100	100	100	99.45	99.48	100	100	100
ToxG	100	100	100	100	100	100	99.69	100	55.2	100	100	99.74	100	100	100	100	100	100	100	100	100	100
ToxH	99.9	99.9	100	100	100	99.81	100	100	100	99.9	100	99.9	99.9	99.9	99.9	99.9	99.9	99.9	99.9	99.9	99.9	100
ToxI	99.8	99.21	99.8	99.8	99.8	99.8	100	99.8	99.6	82.99	100	99.8	82.99	99.8	100	100	99.21	99.41	82.99	99.21	100	100
ToxJ	100	99.64	100	100	100	100	100	100	100	100	100	100	100	100	100	100	100	100	100	99.6	100	100
