# Supplementary material for: Phylogenetic Characterization and Genome Sequence Analysis of Burkholderia glumae Strains Isolated in Thailand as the Causal Agent of Rice Bacterial Panicle Blight
Source: Pathogens. 2022 Jun 11;11(6):676. doi: 10.3390/pathogens11060676 (PMC9228322; doi:10.3390/pathogens11060676)
Supplement: Supplementary file 1 [file pathogens-11-00676-s001.zip › Table S3.xlsx]

## Sheet: Table S3
Table S3. List of rice pathogenic Burkholderia accessions retrieved from the NCBI database used for multilocus sequence phylogeny and pangenome analysis.
NCBI Accession Number	Species	Strain	Year of Isolation	Country	Host
GCF_009931375.1	B. glumae	257sh-1	2009	USA	Oryza sativa L.
GCF_000365245.1	B. glumae	3252-8	2013	Colombia	Oryza sativa L.
GCF_013307165.1	B. glumae	336gr-1	2000	USA	Oryza sativa L.
GCF_013307145.1	B. glumae	411gr-6	2000	USA	Oryza sativa L.
This study	B. glumae	60BGCRMSO1-5
This study	B. glumae	60BGCRMSO3-11
This study	B. glumae	60BGCRMSO3-5
This study	B. glumae	60BGCRMSO3-9
This study	B. glumae	60BGCRPA10-1
This study	B. glumae	60BGCRWC8-5
GCF_017858835.1	B. glumae	957856-41-c
GCF_000960995.1	B. glumae	LMG 2196T	1967	Japan	Oryza sativa L.
GCF_009857095.1	B. glumae	AU6208	2006	USA	Homo sapiens
GCF_000022645.2	B. glumae	BGR1	2009	South Korea	Oryza sativa L.
GCF_003858055.1	B. glumae	Bp9029
GCF_016598875.1	B. glumae	FDAARGOS_921	-	-	Oryza sativa L.
GCF_016026055.1	B. glumae	FDAARGOS_949	-	-	Oryza sativa L.
GCF_009578005.1	B. glumae	GX	2009	China	Oryza sativa L.
GCF_012974245.1	B. glumae	HN1	-	China	Oryza sativa L.
GCF_013122645.1	B. glumae	HN2	-	China	Oryza sativa L.
GCF_013370285.1	B. glumae	ICMP 3729	1968	Japan	Oryza sativa L.
GCF_000801065.1	B. glumae	NCPPB 3923	1994	Vietnam	Oryza sativa L.
GCF_000959725.1	B. gladioli	ATCC 10248	2000	USA	Oryza sativa L.
GCF_000756855.1	B. gladioli	ATCC 25417
GCF_016698705.1	B. gladioli	BBB-01
GCF_000194745.1	B. gladioli	BSR3
GCF_014263355.1	B. gladioli	CGB10
GCF_002393425.1	B. gladioli	FDAARGOS_389
GCF_000739755.1	B. gladioli	NBRC 13700
GCF_013266815.1	B. gladioli	NF001
GCF_001411805.1	B. plantarii	ATCC 43733
GCF_902832905.1	B. plantarii	LMG 9035
GCF_000835205.1	B. plantarii	PG1
GCF_001755835.1	B. plantarii	ZJ171
