# Supplementary material for: Phylogenetic Characterization and Genome Sequence Analysis of Burkholderia glumae Strains Isolated in Thailand as the Causal Agent of Rice Bacterial Panicle Blight
Source: Pathogens. 2022 Jun 11;11(6):676. doi: 10.3390/pathogens11060676 (PMC9228322; doi:10.3390/pathogens11060676)
Supplement: Supplementary file 1 [file pathogens-11-00676-s001.zip › Table S4.xlsx]

## Sheet: Sheet1
Table S4. Pairwise average nucleotide identity and in silico DNA-DNA hybridization between Burkholderia rice pathogenic bacteria.
Species	Strains	60BGCRMSO1-5	60BGCRMSO3-5	60BGCRMSO3-9	60BGCRMSO3-11	60BGCRPA10-1	60BGCRWC8-5	AU6208	GX	957856-41-c	ICMP-3729	FDAARGOS 346	336gr-1	411gr-6	HN2	HN	HN1	BGR1	Bp9029	LMG 2196	3252-8	257sh-1	FDAARGOS 949	FDAARGOS 921	PG1	ZJ171	ATCC 43733	LMG 9035	ATCC 25417	FDAARGOS 389	ATCC 10248	BSR3	BBB-01	CGB10	NF001	579	NBRC 137000
B. glumae	60BGCRMSO1-5		99.4747	99.4853	99.4853	99.5008	99.8794	99.5552	99.4848	99.4867	99.4708	99.4809	99.4551	99.4761	99.4985	99.4985	99.4951	99.4518	99.5057	99.4792	99.9054	99.4975	99.4808	99.4794	92.7476	92.6779	92.6561	92.6614	88.0601	88.1027	88.0533	88.0906	87.9663	88.063	88.0372	87.9654	88.0488
	60BGCRMSO3-5	99.4747		99.6879	99.6847	99.6892	99.4719	99.4919	99.8998	99.6701	99.9077	99.6774	99.6598	99.4923	99.4609	99.4609	99.5312	99.6168	99.4654	99.6695	99.526	99.5289	99.6645	99.6657	92.7688	92.76	92.6874	92.6934	88.063	88.0553	88.0419	87.9908	87.9894	88.0536	88.0495	87.947	88.0619
	60BGCRMSO3-9	99.4853	99.6879		99.9974	99.9251	99.4859	99.4778	99.6875	99.9485	99.6863	99.91	99.9148	99.5431	99.5039	99.5039	99.5504	99.8694	99.5003	99.8947	99.5169	99.5659	99.8957	99.8951	92.7636	92.7243	92.6643	92.6714	88.0839	88.0532	88.0809	88.0513	87.981	88.0333	88.0508	87.9751	88.0816
	60BGCRMSO3-11	99.4853	99.6847	99.9974		99.9238	99.4796	99.4849	99.6877	99.952	99.6897	99.9125	99.9189	99.5427	99.5004	99.5004	99.5538	99.8681	99.4986	99.8969	99.5178	99.5642	99.8973	99.8972	92.7376	92.7183	92.6602	92.6684	88.0629	88.0506	88.0689	88.0499	87.9837	88.0218	88.0253	87.9766	88.0751
	60BGCRPA10-1	99.5008	99.6892	99.9251	99.9238		99.4904	99.4932	99.6831	99.9228	99.6924	99.8899	99.9203	99.5511	99.5263	99.5263	99.5497	99.8652	99.4918	99.8722	99.5169	99.5855	99.8723	99.8727	92.7648	92.7261	92.7093	92.7134	88.1075	88.0655	88.0929	88.0582	87.9896	88.0314	88.0491	87.9676	88.0831
	60BGCRWC8-5	99.8794	99.4719	99.4859	99.4796	99.4904		99.5511	99.4716	99.4777	99.4923	99.4539	99.4586	99.4596	99.4906	99.4906	99.4691	99.4279	99.5248	99.4514	99.8645	99.4987	99.4558	99.4578	92.7629	92.6909	92.6606	92.6675	88.0147	88.0579	88.0022	88.0364	87.964	88.0526	88.0295	87.9723	88.0043
	AU6208	99.5552	99.4919	99.4778	99.4849	99.4932	99.5511		99.45	99.4804	99.4943	99.5036	99.4633	99.4926	99.4859	99.4859	99.5077	99.4518	99.4826	99.4949	99.6082	99.5192	99.4977	99.4966	92.7369	92.7198	92.7076	92.6971	87.9939	88.0564	88.0072	87.9957	87.9508	88.0171	87.978	87.9297	87.9969
	GX	99.4848	99.8998	99.6875	99.6877	99.6831	99.4716	99.45		99.6834	99.9066	99.6685	99.6796	99.5223	99.4751	99.4751	99.5006	99.6121	99.457	99.6691	99.5148	99.5379	99.6668	99.6696	92.7596	92.7278	92.7087	92.6978	88.0915	88.067	88.0685	88.0502	88.0123	88.0802	88.0492	87.9791	88.0783
	957856-41-c	99.4867	99.6701	99.9485	99.952	99.9228	99.4777	99.4804	99.6834		99.6852	99.8735	99.9298	99.5236	99.4964	99.4964	99.5435	99.8502	99.4915	99.8734	99.5189	99.5662	99.8727	99.8729	92.7465	92.7126	92.6837	92.676	88.0884	88.0499	88.0874	88.0321	87.9867	88.0236	88.023	87.9751	88.0889
	ICMP-3729	99.4708	99.9077	99.6863	99.6897	99.6924	99.4923	99.4943	99.9066	99.6852		99.6791	99.6686	99.5229	99.4872	99.4872	99.5346	99.654	99.5112	99.6816	99.5648	99.537	99.6785	99.6822	92.7452	92.7382	92.669	92.6816	88.0639	88.0291	88.0407	87.9779	87.972	88.0025	88.008	87.916	88.0414
	FDAARGOS 346	99.4809	99.6774	99.91	99.9125	99.8899	99.4539	99.5036	99.6685	99.8735	99.6791		99.896	99.5511	99.5037	99.5037	99.5157	99.9198	99.5095	99.9957	99.5389	99.5622	99.9965	99.9977	92.7551	92.7466	92.6765	92.6697	88.1193	88.0892	88.0988	88.0268	87.9628	87.991	88.0193	87.9167	88.0914
	336gr-1	99.4551	99.6598	99.9148	99.9189	99.9203	99.4586	99.4633	99.6796	99.9298	99.6686	99.896		99.526	99.4884	99.4884	99.5243	99.8579	99.5074	99.8818	99.5017	99.5289	99.8863	99.8813	92.7492	92.7218	92.6855	92.6888	88.073	88.041	88.0514	87.9905	87.953	87.9966	87.9932	87.9173	88.0595
	411gr-6	99.4761	99.4923	99.5431	99.5427	99.5511	99.4596	99.4926	99.5223	99.5236	99.5229	99.5511	99.526		99.5101	99.5101	99.538	99.5066	99.4813	99.5402	99.5227	99.9588	99.5379	99.5407	92.7231	92.7125	92.6465	92.6457	88.0217	88.0497	88.017	87.9767	87.9478	87.9933	88.0023	87.9313	88.0004
	HN2	99.4985	99.4609	99.5039	99.5004	99.5263	99.4906	99.4859	99.4751	99.4964	99.4872	99.5037	99.4884	99.5101		100	99.515	99.4798	99.9356	99.5071	99.5644	99.5062	99.506	99.5061	92.7191	92.7276	92.6494	92.6496	88.0575	88.0925	88.0725	88.0735	87.9891	88.0302	88.0304	87.9759	88.0404
	HN	99.4985	99.4609	99.5039	99.5004	99.5263	99.4906	99.4859	99.4751	99.4964	99.4872	99.5037	99.4884	99.5101	100		99.515	99.4798	99.9356	99.5071	99.5644	99.5062	99.506	99.5061	92.7191	92.7276	92.6494	92.6496	88.0575	88.0925	88.0725	88.0735	87.9891	88.0302	88.0304	87.9759	88.0404
	HN1	99.4951	99.5312	99.5504	99.5538	99.5497	99.4691	99.5077	99.5006	99.5435	99.5346	99.5157	99.5243	99.538	99.515	99.515		99.4843	99.5212	99.5099	99.5739	99.5367	99.5164	99.5104	92.7847	92.7434	92.7515	92.7402	88.0775	88.0567	88.0737	88.0331	87.9926	88.0018	88.0166	87.9693	88.0611
	BGR1	99.4518	99.6168	99.8694	99.8681	99.8652	99.4279	99.4518	99.6121	99.8502	99.654	99.9198	99.8579	99.5066	99.4798	99.4798	99.4843		99.4597	99.9174	99.5064	99.5469	99.9181	99.9172	92.7785	92.7405	92.6806	92.6737	88.0894	88.0633	88.0972	88.0287	87.9526	88.0582	87.9945	87.9128	88.0916
	Bp9029	99.5057	99.4654	99.5003	99.4986	99.4918	99.5248	99.4826	99.457	99.4915	99.5112	99.5095	99.5074	99.4813	99.9356	99.9356	99.5212	99.4597		99.4964	99.5292	99.5377	99.4994	99.4954	92.7462	92.7189	92.7111	92.7175	88.0225	88.0163	88.0209	88.0121	87.9655	87.9728	87.9967	87.9113	88.0013
	LMG 2196	99.4792	99.6695	99.8947	99.8969	99.8722	99.4514	99.4949	99.6691	99.8734	99.6816	99.9957	99.8818	99.5402	99.5071	99.5071	99.5099	99.9174	99.4964		99.5168	99.5632	99.997	99.997	92.7834	92.7518	92.6775	92.6728	88.0962	88.0617	88.0995	88.0551	87.9588	87.9921	88.016	87.9183	88.0875
	3252-8	99.9054	99.526	99.5169	99.5178	99.5169	99.8645	99.6082	99.5148	99.5189	99.5648	99.5389	99.5017	99.5227	99.5644	99.5644	99.5739	99.5064	99.5292	99.5168		99.5727	99.5198	99.52	93.1879	93.1164	93.1007	93.0952	88.3944	88.411	88.3989	88.4235	88.3254	88.3913	88.3709	88.3439	88.3668
	257sh-1	99.4975	99.5289	99.5659	99.5642	99.5855	99.4987	99.5192	99.5379	99.5662	99.537	99.5622	99.5289	99.9588	99.5062	99.5062	99.5367	99.5469	99.5377	99.5632	99.5727		99.5618	99.5621	92.7452	92.753	92.6504	92.6519	88.0134	88.0388	88.0138	87.9973	87.948	88.0193	88.0155	87.9213	87.9947
	FDAARGOS 949	99.4808	99.6645	99.8957	99.8973	99.8723	99.4558	99.4977	99.6668	99.8727	99.6785	99.9965	99.8863	99.5379	99.506	99.506	99.5164	99.9181	99.4994	99.997	99.5198	99.5618		99.998	92.7768	92.749	92.6802	92.6742	88.0917	88.0638	88.1005	88.0279	87.9598	87.9888	88.0162	87.9189	88.0888
	FDAARGOS 921	99.4794	99.6657	99.8951	99.8972	99.8727	99.4578	99.4966	99.6696	99.8729	99.6822	99.9977	99.8813	99.5407	99.5061	99.5061	99.5104	99.9172	99.4954	99.997	99.52	99.5621	99.998		92.7759	92.7484	92.6787	92.671	88.1161	88.0798	88.0998	88.0492	87.9535	88.0009	88.0405	87.9175	88.09
B. plantarii	PG1	92.7476	92.7688	92.7636	92.7376	92.7648	92.7629	92.7369	92.7596	92.7465	92.7452	92.7551	92.7492	92.7231	92.7191	92.7191	92.7847	92.7785	92.7462	92.7834	93.1879	92.7452	92.7768	92.7759		99.2914	99.2557	99.2643	88.2304	88.1732	88.2326	88.1906	88.1241	88.1758	88.2121	88.1387	88.249
	ZJ171	92.6779	92.76	92.7243	92.7183	92.7261	92.6909	92.7198	92.7278	92.7126	92.7382	92.7466	92.7218	92.7125	92.7276	92.7276	92.7434	92.7405	92.7189	92.7518	93.1164	92.753	92.749	92.7484	99.2914		99.2401	99.2434	88.1668	88.159	88.174	88.1699	88.1236	88.1681	88.2492	88.1051	88.1977
	ATCC 43733	92.6561	92.6874	92.6643	92.6602	92.7093	92.6606	92.7076	92.7087	92.6837	92.669	92.6765	92.6855	92.6465	92.6494	92.6494	92.7515	92.6806	92.7111	92.6775	93.1007	92.6504	92.6802	92.6787	99.2557	99.2401		99.9732	88.1601	88.1615	88.1761	88.1645	88.0711	88.141	88.1964	88.0699	88.2002
	LMG 9035	92.6614	92.6934	92.6714	92.6684	92.7134	92.6675	92.6971	92.6978	92.676	92.6816	92.6697	92.6888	92.6457	92.6496	92.6496	92.7402	92.6737	92.7175	92.6728	93.0952	92.6519	92.6742	92.671	99.2643	99.2434	99.9732		88.1563	88.1397	88.1729	88.1619	88.0684	88.1368	88.1926	88.0615	88.202
B.gladioli	ATCC 25417	88.0601	88.063	88.0839	88.0629	88.1075	88.0147	87.9939	88.0915	88.0884	88.0639	88.1193	88.073	88.0217	88.0575	88.0575	88.0775	88.0894	88.0225	88.0962	88.3944	88.0134	88.0917	88.1161	88.2304	88.1668	88.1601	88.1563		98.0437	99.9769	98.0878	98.8829	98.8782	98.9347	98.1456	99.9824
	FDAARGOS 389	88.1027	88.0553	88.0532	88.0506	88.0655	88.0579	88.0564	88.067	88.0499	88.0291	88.0892	88.041	88.0497	88.0925	88.0925	88.0567	88.0633	88.0163	88.0617	88.411	88.0388	88.0638	88.0798	88.1732	88.159	88.1615	88.1397	98.0437		98.0468	98.0623	98.1661	98.1547	98.191	98.0565	98.0369
	ATCC 10248	88.0533	88.0419	88.0809	88.0689	88.0929	88.0022	88.0072	88.0685	88.0874	88.0407	88.0988	88.0514	88.017	88.0725	88.0725	88.0737	88.0972	88.0209	88.0995	88.3989	88.0138	88.1005	88.0998	88.2326	88.174	88.1761	88.1729	99.9769	98.0468		98.1947	98.947	98.9257	98.9789	98.1936	99.9977
	BSR3	88.0906	87.9908	88.0513	88.0499	88.0582	88.0364	87.9957	88.0502	88.0321	87.9779	88.0268	87.9905	87.9767	88.0735	88.0735	88.0331	88.0287	88.0121	88.0551	88.4235	87.9973	88.0279	88.0492	88.1906	88.1699	88.1645	88.1619	98.0878	98.0623	98.1947		98.1779	98.151	98.191	99.2985	98.2036
	BBB-01	87.9663	87.9894	87.981	87.9837	87.9896	87.964	87.9508	88.0123	87.9867	87.972	87.9628	87.953	87.9478	87.9891	87.9891	87.9926	87.9526	87.9655	87.9588	88.3254	87.948	87.9598	87.9535	88.1241	88.1236	88.0711	88.0684	98.8829	98.1661	98.947	98.1779		99.1343	99.1926	98.1398	98.958
	CGB10	88.063	88.0536	88.0333	88.0218	88.0314	88.0526	88.0171	88.0802	88.0236	88.0025	87.991	87.9966	87.9933	88.0302	88.0302	88.0018	88.0582	87.9728	87.9921	88.3913	88.0193	87.9888	88.0009	88.1758	88.1681	88.141	88.1368	98.8782	98.1547	98.9257	98.151	99.1343		99.1603	98.0881	98.9292
	NF001	88.0372	88.0495	88.0508	88.0253	88.0491	88.0295	87.978	88.0492	88.023	88.008	88.0193	87.9932	88.0023	88.0304	88.0304	88.0166	87.9945	87.9967	88.016	88.3709	88.0155	88.0162	88.0405	88.2121	88.2492	88.1964	88.1926	98.9347	98.191	98.9789	98.191	99.1926	99.1603		98.2107	98.991
	579	87.9654	87.947	87.9751	87.9766	87.9676	87.9723	87.9297	87.9791	87.9751	87.916	87.9167	87.9173	87.9313	87.9759	87.9759	87.9693	87.9128	87.9113	87.9183	88.3439	87.9213	87.9189	87.9175	88.1387	88.1051	88.0699	88.0615	98.1456	98.0565	98.1936	99.2985	98.1398	98.0881	98.2107		98.203
	NBRC 137000	88.0488	88.0619	88.0816	88.0751	88.0831	88.0043	87.9969	88.0783	88.0889	88.0414	88.0914	88.0595	88.0004	88.0404	88.0404	88.0611	88.0916	88.0013	88.0875	88.3668	87.9947	88.0888	88.09	88.249	88.1977	88.2002	88.202	99.9824	98.0369	99.9977	98.2036	98.958	98.9292	98.991	98.203
