# Supplementary material for: Phylogenetic Characterization and Genome Sequence Analysis of Burkholderia glumae Strains Isolated in Thailand as the Causal Agent of Rice Bacterial Panicle Blight
Source: Pathogens. 2022 Jun 11;11(6):676. doi: 10.3390/pathogens11060676 (PMC9228322; doi:10.3390/pathogens11060676)
Supplement: Supplementary file 1 [file pathogens-11-00676-s001.zip › Table S5.xlsx]

## Sheet: Table S5
Table S5. KEEG annotation of the core genes of the six Burkholderia glemae strains sequenced for this study.
Strain	PROKKA annotation locus_tag	KEGG Orthology	Definition
60BGCRMSO1-5	KBKJIBAC_05189	K01872	AARS, alaS; alanyl-tRNA synthetase [EC:6.1.1.7]
60BGCRMSO1-5	KBKJIBAC_02193	K00684	aat; leucyl/phenylalanyl-tRNA---protein transferase [EC:2.3.2.6]
60BGCRMSO1-5	KBKJIBAC_02627	K02003	ABC.CD.A; putative ABC transport system ATP-binding protein
60BGCRMSO1-5	KBKJIBAC_02338	K02005	ABC.CD.TX; HlyD family secretion protein
60BGCRMSO1-5	KBKJIBAC_02324	K02026	ABC.MS.P1; multiple sugar transport system permease protein
60BGCRMSO1-5	KBKJIBAC_01709	K02055	ABC.SP.S; putative spermidine/putrescine transport system substrate-binding protein
60BGCRMSO1-5	KBKJIBAC_01994	K02056	ABC.SS.A; simple sugar transport system ATP-binding protein [EC:7.5.2.-]
60BGCRMSO1-5	KBKJIBAC_01996	K02058	ABC.SS.S; simple sugar transport system substrate-binding protein
60BGCRMSO1-5	KBKJIBAC_00210	K02074	ABC.ZM.A; zinc/manganese transport system ATP-binding protein
60BGCRMSO1-5	KBKJIBAC_02441	K00626	ACAT, atoB; acetyl-CoA C-acetyltransferase [EC:2.3.1.9]
60BGCRMSO1-5	KBKJIBAC_01166	K01961	accC; acetyl-CoA carboxylase, biotin carboxylase subunit [EC:6.4.1.2 6.3.4.14]
60BGCRMSO1-5	KBKJIBAC_00498	K00906	aceK; isocitrate dehydrogenase kinase/phosphatase [EC:2.7.11.5 3.1.3.-]
60BGCRMSO1-5	KBKJIBAC_01612	K02078	acpP; acyl carrier protein
60BGCRMSO1-5	KBKJIBAC_00686	K10778	ada; AraC family transcriptional regulator, regulatory protein of adaptative response / methylated-DNA-[protein]-cysteine methyltransferase [EC:2.1.1.63]
60BGCRMSO1-5	KBKJIBAC_03395	K01066	aes; acetyl esterase [EC:3.1.1.-]
60BGCRMSO1-5	KBKJIBAC_02675	K01477	alc, ALLC; allantoicase [EC:3.5.3.4]
60BGCRMSO1-5	KBKJIBAC_02870	K14682	argAB; amino-acid N-acetyltransferase [EC:2.3.1.1]
60BGCRMSO1-5	KBKJIBAC_01667	K21825	argR; AraC family transcriptional regulator, L-arginine-responsive activator
60BGCRMSO1-5	KBKJIBAC_02573	K10012	arnC, pmrF; undecaprenyl-phosphate 4-deoxy-4-formamido-L-arabinose transferase [EC:2.4.2.53]
60BGCRMSO1-5	KBKJIBAC_01174	K00014	aroE; shikimate dehydrogenase [EC:1.1.1.25]
60BGCRMSO1-5	KBKJIBAC_01669	K00673	astA; arginine N-succinyltransferase [EC:2.3.1.109]
60BGCRMSO1-5	KBKJIBAC_01670	K00673	astA; arginine N-succinyltransferase [EC:2.3.1.109]
60BGCRMSO1-5	KBKJIBAC_02127	K07287	bamC; outer membrane protein assembly factor BamC
60BGCRMSO1-5	KBKJIBAC_02800	K07287	bamC; outer membrane protein assembly factor BamC
60BGCRMSO1-5	KBKJIBAC_01677	K03564	BCP, PRXQ, DOT5; thioredoxin-dependent peroxiredoxin [EC:1.11.1.24]
60BGCRMSO1-5	KBKJIBAC_02577	K03564	BCP, PRXQ, DOT5; thioredoxin-dependent peroxiredoxin [EC:1.11.1.24]
60BGCRMSO1-5	KBKJIBAC_00507	K01012	bioB; biotin synthase [EC:2.8.1.6]
60BGCRMSO1-5	KBKJIBAC_03396	K18900	bpeT; LysR family transcriptional regulator, regulator for bpeEF and oprC
60BGCRMSO1-5	KBKJIBAC_02247	K02189	cbiG; cobalt-precorrin 5A hydrolase [EC:3.7.1.12]
60BGCRMSO1-5	KBKJIBAC_02255	K13541	cbiGH-cobJ; cobalt-precorrin 5A hydrolase / cobalt-factor III methyltransferase / precorrin-3B C17-methyltransferase [EC:3.7.1.12 2.1.1.272 2.1.1.131]
60BGCRMSO1-5	KBKJIBAC_03155	K17736	cdhR; AraC family transcriptional regulator, carnitine catabolism transcriptional activator
60BGCRMSO1-5	KBKJIBAC_00283	K23777	cecR; TetR/AcrR family transcriptional regulator, regulator of cefoperazone and chloramphenicol sensitivity
60BGCRMSO1-5	KBKJIBAC_01745	K00574	cfa; cyclopropane-fatty-acyl-phospholipid synthase [EC:2.1.1.79]
60BGCRMSO1-5	KBKJIBAC_02334	K00574	cfa; cyclopropane-fatty-acyl-phospholipid synthase [EC:2.1.1.79]
60BGCRMSO1-5	KBKJIBAC_02250	K03405	chlI, bchI; magnesium chelatase subunit I [EC:6.6.1.1]
60BGCRMSO1-5	KBKJIBAC_00564	K07240	chrA; chromate transporter
60BGCRMSO1-5	KBKJIBAC_02559	K03695	clpB; ATP-dependent Clp protease ATP-binding subunit ClpB
60BGCRMSO1-5	KBKJIBAC_02246	K19221	cobA, btuR; cob(I)alamin adenosyltransferase [EC:2.5.1.17]
60BGCRMSO1-5	KBKJIBAC_02245	K02224	cobB-cbiA; cobyrinic acid a,c-diamide synthase [EC:6.3.5.9 6.3.5.11]
60BGCRMSO1-5	KBKJIBAC_02258	K02229	cobG; precorrin-3B synthase [EC:1.14.13.83]
60BGCRMSO1-5	KBKJIBAC_02257	K06042	cobH-cbiC; precorrin-8X/cobalt-precorrin-8 methylmutase [EC:5.4.99.61 5.4.99.60]
60BGCRMSO1-5	KBKJIBAC_02256	K03394	cobI-cbiL; precorrin-2/cobalt-factor-2 C20-methyltransferase [EC:2.1.1.130 2.1.1.151]
60BGCRMSO1-5	KBKJIBAC_02260	K05895	cobK-cbiJ; precorrin-6A/cobalt-precorrin-6A reductase [EC:1.3.1.54 1.3.1.106]
60BGCRMSO1-5	KBKJIBAC_02259	K00595	cobL-cbiET; precorrin-6B C5,15-methyltransferase / cobalt-precorrin-6B C5,C15-methyltransferase [EC:2.1.1.132 2.1.1.289 2.1.1.196]
60BGCRMSO1-5	KBKJIBAC_02261	K05936	cobM, cbiF; precorrin-4/cobalt-precorrin-4 C11-methyltransferase [EC:2.1.1.133 2.1.1.271]
60BGCRMSO1-5	KBKJIBAC_02249	K02230	cobN; cobaltochelatase CobN [EC:6.6.1.2]
60BGCRMSO1-5	KBKJIBAC_02248	K02234	cobW; cobalamin biosynthesis protein CobW
60BGCRMSO1-5	KBKJIBAC_00428	K02274	coxA, ctaD; cytochrome c oxidase subunit I [EC:7.1.1.9]
60BGCRMSO1-5	KBKJIBAC_00499	K01673	cynT, can; carbonic anhydrase [EC:4.2.1.1]
60BGCRMSO1-5	KBKJIBAC_02781	K00640	cysE; serine O-acetyltransferase [EC:2.3.1.30]
60BGCRMSO1-5	KBKJIBAC_05083	K01082	cysQ, MET22, BPNT1; 3'(2'), 5'-bisphosphate nucleotidase [EC:3.1.3.7]
60BGCRMSO1-5	KBKJIBAC_05379	K00273	DAO, aao; D-amino-acid oxidase [EC:1.4.3.3]
60BGCRMSO1-5	KBKJIBAC_01722	K01714	dapA; 4-hydroxy-tetrahydrodipicolinate synthase [EC:4.3.3.7]
60BGCRMSO1-5	KBKJIBAC_00634	K01778	dapF; diaminopimelate epimerase [EC:5.1.1.7]
60BGCRMSO1-5	KBKJIBAC_00221	K04771	degP, htrA; serine protease Do [EC:3.4.21.107]
60BGCRMSO1-5	KBKJIBAC_01618	K04771	degP, htrA; serine protease Do [EC:3.4.21.107]
60BGCRMSO1-5	KBKJIBAC_01177	K00883	dgoK; 2-dehydro-3-deoxygalactonokinase [EC:2.7.1.58]
60BGCRMSO1-5	KBKJIBAC_01792	K02342	dnaQ; DNA polymerase III subunit epsilon [EC:2.7.7.7]
60BGCRMSO1-5	KBKJIBAC_01077	K15777	DOPA; 4,5-DOPA dioxygenase extradiol [EC:1.13.11.-]
60BGCRMSO1-5	KBKJIBAC_04319	K18910	dpe, lre; D-psicose/D-tagatose/L-ribulose 3-epimerase [EC:5.1.3.30 5.1.3.31]
60BGCRMSO1-5	KBKJIBAC_00494	K03673	dsbA; protein dithiol oxidoreductase (disulfide-forming) [EC:1.8.4.15]
60BGCRMSO1-5	KBKJIBAC_00967	K04084	dsbD, dipZ; thioredoxin:protein disulfide reductase [EC:1.8.4.16]
60BGCRMSO1-5	KBKJIBAC_04593	K00001	E1.1.1.1, adh; alcohol dehydrogenase [EC:1.1.1.1]
60BGCRMSO1-5	KBKJIBAC_00622	K00154	E1.2.1.68; coniferyl-aldehyde dehydrogenase [EC:1.2.1.68]
60BGCRMSO1-5	KBKJIBAC_00514	K04090	E1.2.7.8; indolepyruvate ferredoxin oxidoreductase [EC:1.2.7.8]
60BGCRMSO1-5	KBKJIBAC_01429	K00573	E2.1.1.77, pcm; protein-L-isoaspartate(D-aspartate) O-methyltransferase [EC:2.1.1.77]
60BGCRMSO1-5	KBKJIBAC_02756	K01885	EARS, gltX; glutamyl-tRNA synthetase [EC:6.1.1.17]
60BGCRMSO1-5	KBKJIBAC_02546	K09747	ebfC; nucleoid-associated protein EbfC
60BGCRMSO1-5	KBKJIBAC_04578	K16348	ecnB; entericidin B
60BGCRMSO1-5	KBKJIBAC_05595	K15540	ecpD; chaperone protein EcpD
60BGCRMSO1-5	KBKJIBAC_01643	K02348	elaA; ElaA protein
60BGCRMSO1-5	KBKJIBAC_05497	K03543	emrA; membrane fusion protein, multidrug efflux system
60BGCRMSO1-5	KBKJIBAC_02551	K03446	emrB; MFS transporter, DHA2 family, multidrug resistance protein
60BGCRMSO1-5	KBKJIBAC_05500	K03446	emrB; MFS transporter, DHA2 family, multidrug resistance protein
60BGCRMSO1-5	KBKJIBAC_02283	K01173	ENDOG; endonuclease G, mitochondrial
60BGCRMSO1-5	KBKJIBAC_02528	K03977	engA, der; GTPase
60BGCRMSO1-5	KBKJIBAC_00969	K03978	engB; GTP-binding protein
60BGCRMSO1-5	KBKJIBAC_02813	K01689	ENO, eno; enolase [EC:4.2.1.11]
60BGCRMSO1-5	KBKJIBAC_03723	K03559	exbD; biopolymer transport protein ExbD
60BGCRMSO1-5	KBKJIBAC_02361	K00059	fabG, OAR1; 3-oxoacyl-[acyl-carrier protein] reductase [EC:1.1.1.100]
60BGCRMSO1-5	KBKJIBAC_02045	K01889	FARSA, pheS; phenylalanyl-tRNA synthetase alpha chain [EC:6.1.1.20]
60BGCRMSO1-5	KBKJIBAC_00231	K01624	FBA, fbaA; fructose-bisphosphate aldolase, class II [EC:4.1.2.13]
60BGCRMSO1-5	KBKJIBAC_01735	K04758	feoA; ferrous iron transport protein A
60BGCRMSO1-5	KBKJIBAC_01734	K04759	feoB; ferrous iron transport protein B
60BGCRMSO1-5	KBKJIBAC_00573	K02393	flgH; flagellar L-ring protein FlgH
60BGCRMSO1-5	KBKJIBAC_00572	K02394	flgI; flagellar P-ring protein FlgI
60BGCRMSO1-5	KBKJIBAC_00571	K02395	flgJ; peptidoglycan hydrolase FlgJ
60BGCRMSO1-5	KBKJIBAC_00569	K02396	flgK; flagellar hook-associated protein 1
60BGCRMSO1-5	KBKJIBAC_00581	K02398	flgM; negative regulator of flagellin synthesis FlgM
60BGCRMSO1-5	KBKJIBAC_00618	K02413	fliJ; flagellar protein FliJ
60BGCRMSO1-5	KBKJIBAC_00619	K02414	fliK; flagellar hook-length control protein FliK
60BGCRMSO1-5	KBKJIBAC_02190	K02424	fliY, tcyA; L-cystine transport system substrate-binding protein
60BGCRMSO1-5	KBKJIBAC_02355	K00528	fpr; ferredoxin/flavodoxin---NADP+ reductase [EC:1.18.1.2 1.19.1.1]
60BGCRMSO1-5	KBKJIBAC_00213	K00121	frmA, ADH5, adhC; S-(hydroxymethyl)glutathione dehydrogenase / alcohol dehydrogenase [EC:1.1.1.284 1.1.1.1]
60BGCRMSO1-5	KBKJIBAC_02010	K08223	fsr; MFS transporter, FSR family, fosmidomycin resistance protein
60BGCRMSO1-5	KBKJIBAC_02312	K00035	gal; D-galactose 1-dehydrogenase [EC:1.1.1.48]
60BGCRMSO1-5	KBKJIBAC_03277	K21826	gbdR; AraC family transcriptional regulator, glycine betaine-responsive activator
60BGCRMSO1-5	KBKJIBAC_01592	K00090	ghrB; glyoxylate/hydroxypyruvate/2-ketogluconate reductase [EC:1.1.1.79 1.1.1.81 1.1.1.215]
60BGCRMSO1-5	KBKJIBAC_02384	K06145	gntR; LacI family transcriptional regulator, gluconate utilization system Gnt-I transcriptional repressor
60BGCRMSO1-5	KBKJIBAC_00435	K00057	gpsA; glycerol-3-phosphate dehydrogenase (NAD(P)+) [EC:1.1.1.94]
60BGCRMSO1-5	KBKJIBAC_03964	K01919	gshA; glutamate--cysteine ligase [EC:6.3.2.2]
60BGCRMSO1-5	KBKJIBAC_02060	K00799	GST, gst; glutathione S-transferase [EC:2.5.1.18]
60BGCRMSO1-5	KBKJIBAC_03677	K01706	gudD; glucarate dehydratase [EC:4.2.1.40]
60BGCRMSO1-5	KBKJIBAC_01018	K01496	hisI; phosphoribosyl-AMP cyclohydrolase [EC:3.5.4.19]
60BGCRMSO1-5	KBKJIBAC_05488	K03746	hns; DNA-binding protein H-NS
60BGCRMSO1-5	KBKJIBAC_02567	K00003	hom; homoserine dehydrogenase [EC:1.1.1.3]
60BGCRMSO1-5	KBKJIBAC_02869	K03578	hrpA; ATP-dependent helicase HrpA [EC:3.6.4.13]
60BGCRMSO1-5	KBKJIBAC_03058	K04079	HSP90A, htpG; molecular chaperone HtpG
60BGCRMSO1-5	KBKJIBAC_00672	K03799	htpX; heat shock protein HtpX [EC:3.4.24.-]
60BGCRMSO1-5	KBKJIBAC_01057	K11902	impA; type VI secretion system protein ImpA
60BGCRMSO1-5	KBKJIBAC_01055	K11895	impH, vasB; type VI secretion system protein ImpH
60BGCRMSO1-5	KBKJIBAC_01059	K11890	impM; type VI secretion system protein ImpM
60BGCRMSO1-5	KBKJIBAC_01822	K18199	inhA; cyclohexyl-isocyanide hydratase [EC:4.2.1.103]
60BGCRMSO1-5	KBKJIBAC_01990	K03337	iolB; 5-deoxy-glucuronate isomerase [EC:5.3.1.30]
60BGCRMSO1-5	KBKJIBAC_01993	K03338	iolC; 5-dehydro-2-deoxygluconokinase [EC:2.7.1.92]
60BGCRMSO1-5	KBKJIBAC_01992	K03336	iolD; 3D-(3,5/4)-trihydroxycyclohexane-1,2-dione acylhydrolase (decyclizing) [EC:3.7.1.22]
60BGCRMSO1-5	KBKJIBAC_02831	K04488	iscU, nifU; nitrogen fixation protein NifU and related proteins
60BGCRMSO1-5	KBKJIBAC_02659	K00991	ispD; 2-C-methyl-D-erythritol 4-phosphate cytidylyltransferase [EC:2.7.7.60]
60BGCRMSO1-5	KBKJIBAC_02176	K08178	JEN; MFS transporter, SHS family, lactate transporter
60BGCRMSO1-5	KBKJIBAC_00255	K02483	K02483; two-component system, OmpR family, response regulator
60BGCRMSO1-5	KBKJIBAC_00549	K02483	K02483; two-component system, OmpR family, response regulator
60BGCRMSO1-5	KBKJIBAC_01937	K06867	K06867; uncharacterized protein
60BGCRMSO1-5	KBKJIBAC_01172	K07000	K07000; uncharacterized protein
60BGCRMSO1-5	KBKJIBAC_03674	K07001	K07001; NTE family protein
60BGCRMSO1-5	KBKJIBAC_00239	K07019	K07019; uncharacterized protein
60BGCRMSO1-5	KBKJIBAC_04101	K07046	K07046; L-fuconolactonase [EC:3.1.1.-]
60BGCRMSO1-5	KBKJIBAC_02276	K07112	K07112; uncharacterized protein
60BGCRMSO1-5	KBKJIBAC_05545	K07486	K07486; transposase
60BGCRMSO1-5	KBKJIBAC_01979	K07497	K07497; putative transposase
60BGCRMSO1-5	KBKJIBAC_02124	K07497	K07497; putative transposase
60BGCRMSO1-5	KBKJIBAC_02896	K07497	K07497; putative transposase
60BGCRMSO1-5	KBKJIBAC_02668	K09165	K09165; dodecin
60BGCRMSO1-5	KBKJIBAC_00607	K09939	K09939; uncharacterized protein
60BGCRMSO1-5	KBKJIBAC_03681	K09958	K09958; uncharacterized protein
60BGCRMSO1-5	KBKJIBAC_02251	K13580	K13580; magnesium chelatase subunit ChlD-like protein
60BGCRMSO1-5	KBKJIBAC_03676	K01707	kdgD; 5-dehydro-4-deoxyglucarate dehydratase [EC:4.2.1.41]
60BGCRMSO1-5	KBKJIBAC_02411	K00874	kdgK; 2-dehydro-3-deoxygluconokinase [EC:2.7.1.45]
60BGCRMSO1-5	KBKJIBAC_00376	K03270	kdsC; 3-deoxy-D-manno-octulosonate 8-phosphate phosphatase (KDO 8-P phosphatase) [EC:3.1.3.45]
60BGCRMSO1-5	KBKJIBAC_00375	K06041	kdsD, kpsF; arabinose-5-phosphate isomerase [EC:5.3.1.13]
60BGCRMSO1-5	KBKJIBAC_02241	K03761	kgtP; MFS transporter, MHS family, alpha-ketoglutarate permease
60BGCRMSO1-5	KBKJIBAC_01751	K10979	ku; DNA end-binding protein Ku
60BGCRMSO1-5	KBKJIBAC_02329	K02529	lacI, galR; LacI family transcriptional regulator
60BGCRMSO1-5	KBKJIBAC_01540	K08992	lapA; lipopolysaccharide assembly protein A
60BGCRMSO1-5	KBKJIBAC_05186	K01704	leuD, IPMI-S; 3-isopropylmalate/(R)-2-methylmalate dehydratase small subunit [EC:4.2.1.33 4.2.1.35]
60BGCRMSO1-5	KBKJIBAC_04517	K03724	lhr; ATP-dependent helicase Lhr and Lhr-like helicase [EC:3.6.4.-]
60BGCRMSO1-5	KBKJIBAC_02837	K18928	lldE; L-lactate dehydrogenase complex protein LldE
60BGCRMSO1-5	KBKJIBAC_02303	K18929	lldF; L-lactate dehydrogenase complex protein LldF
60BGCRMSO1-5	KBKJIBAC_02302	K00782	lldG; L-lactate dehydrogenase complex protein LldG
60BGCRMSO1-5	KBKJIBAC_00377	K11719	lptC; lipopolysaccharide export system protein LptC
60BGCRMSO1-5	KBKJIBAC_02780	K03269	lpxH; UDP-2,3-diacylglucosamine hydrolase [EC:3.6.1.54]
60BGCRMSO1-5	KBKJIBAC_00975	K01586	lysA; diaminopimelate decarboxylase [EC:4.1.1.20]
60BGCRMSO1-5	KBKJIBAC_00200	K10111	malK, mtlK, thuK; multiple sugar transport system ATP-binding protein [EC:7.5.2.-]
60BGCRMSO1-5	KBKJIBAC_00489	K00548	metH, MTR; 5-methyltetrahydrofolate--homocysteine methyltransferase [EC:2.1.1.13]
60BGCRMSO1-5	KBKJIBAC_00490	K00548	metH, MTR; 5-methyltetrahydrofolate--homocysteine methyltransferase [EC:2.1.1.13]
60BGCRMSO1-5	KBKJIBAC_00632	K00789	metK, MAT; S-adenosylmethionine synthetase [EC:2.5.1.6]
60BGCRMSO1-5	KBKJIBAC_01550	K02071	metN; D-methionine transport system ATP-binding protein
60BGCRMSO1-5	KBKJIBAC_02417	K18302	mexJ; membrane fusion protein, multidrug efflux system
60BGCRMSO1-5	KBKJIBAC_01001	K02066	mlaE, linK; phospholipid/cholesterol/gamma-HCH transport system permease protein
60BGCRMSO1-5	KBKJIBAC_01598	K03639	moaA, CNX2; GTP 3',8-cyclase [EC:4.1.99.22]
60BGCRMSO1-5	KBKJIBAC_02564	K03636	moaD, cysO; sulfur-carrier protein
60BGCRMSO1-5	KBKJIBAC_02565	K03750	moeA; molybdopterin molybdotransferase [EC:2.10.1.1]
60BGCRMSO1-5	KBKJIBAC_00441	K21029	moeB; molybdopterin-synthase adenylyltransferase [EC:2.7.7.80]
60BGCRMSO1-5	KBKJIBAC_00978	K05366	mrcA; penicillin-binding protein 1A [EC:2.4.1.129 3.4.16.4]
60BGCRMSO1-5	KBKJIBAC_00661	K05515	mrdA; penicillin-binding protein 2 [EC:3.4.16.4]
60BGCRMSO1-5	KBKJIBAC_00658	K03569	mreB; rod shape-determining protein MreB and related proteins
60BGCRMSO1-5	KBKJIBAC_02574	K00604	MTFMT, fmt; methionyl-tRNA formyltransferase [EC:2.1.2.9]
60BGCRMSO1-5	KBKJIBAC_03655	K00604	MTFMT, fmt; methionyl-tRNA formyltransferase [EC:2.1.2.9]
60BGCRMSO1-5	KBKJIBAC_01175	K03814	mtgA; monofunctional glycosyltransferase [EC:2.4.1.129]
60BGCRMSO1-5	KBKJIBAC_05570	K18828	mvpA, vapC; tRNA(fMet)-specific endonuclease VapC [EC:3.1.-.-]
60BGCRMSO1-5	KBKJIBAC_01627	K01207	nagZ; beta-N-acetylhexosaminidase [EC:3.2.1.52]
60BGCRMSO1-5	KBKJIBAC_02181	K00459	ncd2, npd; nitronate monooxygenase [EC:1.13.12.16]
60BGCRMSO1-5	KBKJIBAC_01943	K03885	ndh; NADH:ubiquinone reductase (H+-translocating) [EC:7.1.1.2]
60BGCRMSO1-5	KBKJIBAC_03634	K16137	nemR; TetR/AcrR family transcriptional regulator, transcriptional repressor for nem operon
60BGCRMSO1-5	KBKJIBAC_02223	K09695	nodI; lipooligosaccharide transport system ATP-binding protein
60BGCRMSO1-5	KBKJIBAC_02291	K10020	occQ, nocQ; octopine/nopaline transport system permease protein
60BGCRMSO1-5	KBKJIBAC_00898	K07275	ompW; outer membrane protein
60BGCRMSO1-5	KBKJIBAC_01912	K07267	oprB; porin
60BGCRMSO1-5	KBKJIBAC_02265	K05847	opuA; osmoprotectant transport system ATP-binding protein [EC:7.6.2.9]
60BGCRMSO1-5	KBKJIBAC_02264	K05846	opuBD; osmoprotectant transport system permease protein
60BGCRMSO1-5	KBKJIBAC_02266	K05846	opuBD; osmoprotectant transport system permease protein
60BGCRMSO1-5	KBKJIBAC_02267	K05845	opuC; osmoprotectant transport system substrate-binding protein
60BGCRMSO1-5	KBKJIBAC_04232	K05845	opuC; osmoprotectant transport system substrate-binding protein
60BGCRMSO1-5	KBKJIBAC_01974	K04062	osmB; osmotically inducible lipoprotein OsmB
60BGCRMSO1-5	KBKJIBAC_01646	K01087	otsB; trehalose 6-phosphate phosphatase [EC:3.1.3.12]
60BGCRMSO1-5	KBKJIBAC_00916	K02609	paaA; ring-1,2-phenylacetyl-CoA epoxidase subunit PaaA [EC:1.14.13.149]
60BGCRMSO1-5	KBKJIBAC_02839	K07262	pbpG; serine-type D-Ala-D-Ala endopeptidase (penicillin-binding protein 7) [EC:3.4.21.-]
60BGCRMSO1-5	KBKJIBAC_00675	K01462	PDF, def; peptide deformylase [EC:3.5.1.88]
60BGCRMSO1-5	KBKJIBAC_03678	K05799	pdhR; GntR family transcriptional regulator, transcriptional repressor for pyruvate dehydrogenase complex
60BGCRMSO1-5	KBKJIBAC_01625	K03474	pdxJ; pyridoxine 5-phosphate synthase [EC:2.6.99.2]
60BGCRMSO1-5	KBKJIBAC_01656	K00868	pdxK, pdxY; pyridoxine kinase [EC:2.7.1.35]
60BGCRMSO1-5	KBKJIBAC_00233	K00927	PGK, pgk; phosphoglycerate kinase [EC:2.7.2.3]
60BGCRMSO1-5	KBKJIBAC_00248	K02650	pilA; type IV pilus assembly protein PilA
60BGCRMSO1-5	KBKJIBAC_02917	K06911	PIR; quercetin 2,3-dioxygenase [EC:1.13.11.24]
60BGCRMSO1-5	KBKJIBAC_00232	K00873	PK, pyk; pyruvate kinase [EC:2.7.1.40]
60BGCRMSO1-5	KBKJIBAC_01654	K01114	plc; phospholipase C [EC:3.1.4.3]
60BGCRMSO1-5	KBKJIBAC_01960	K00570	pmtA; phosphatidylethanolamine/phosphatidyl-N-methylethanolamine N-methyltransferase [EC:2.1.1.17 2.1.1.71]
60BGCRMSO1-5	KBKJIBAC_02612	K08281	pncA; nicotinamidase/pyrazinamidase [EC:3.5.1.19 3.5.1.-]
60BGCRMSO1-5	KBKJIBAC_02425	K11076	potG, spuF; putrescine transport system ATP-binding protein [EC:7.6.2.16]
60BGCRMSO1-5	KBKJIBAC_02423	K11074	potI, spuH; putrescine transport system permease protein
60BGCRMSO1-5	KBKJIBAC_02730	K07320	prmB; ribosomal protein L3 glutamine methyltransferase [EC:2.1.1.298]
60BGCRMSO1-5	KBKJIBAC_03161	K02002	proX; glycine betaine/proline transport system substrate-binding protein
60BGCRMSO1-5	KBKJIBAC_00394	K01056	PTH1, pth, spoVC; peptidyl-tRNA hydrolase, PTH1 family [EC:3.1.1.29]
60BGCRMSO1-5	KBKJIBAC_00230	K01923	purC; phosphoribosylaminoimidazole-succinocarboxamide synthase [EC:6.3.2.6]
60BGCRMSO1-5	KBKJIBAC_00229	K01588	purE; 5-(carboxyamino)imidazole ribonucleotide mutase [EC:5.4.99.18]
60BGCRMSO1-5	KBKJIBAC_00228	K01589	purK; 5-(carboxyamino)imidazole ribonucleotide synthase [EC:6.3.4.18]
60BGCRMSO1-5	KBKJIBAC_02715	K09903	pyrH; uridylate kinase [EC:2.7.4.22]
60BGCRMSO1-5	KBKJIBAC_00223	K07666	qseB; two-component system, OmpR family, response regulator QseB
60BGCRMSO1-5	KBKJIBAC_00492	K01887	RARS, argS; arginyl-tRNA synthetase [EC:6.1.1.19]
60BGCRMSO1-5	KBKJIBAC_04104	K10440	rbsC; ribose transport system permease protein
60BGCRMSO1-5	KBKJIBAC_01903	K07677	rcsC; two-component system, NarL family, capsular synthesis sensor histidine kinase RcsC [EC:2.7.13.3]
60BGCRMSO1-5	KBKJIBAC_00254	K03553	recA; recombination protein RecA
60BGCRMSO1-5	KBKJIBAC_02822	K07462	recJ; single-stranded-DNA-specific exonuclease [EC:3.1.-.-]
60BGCRMSO1-5	KBKJIBAC_00480	K21345	rfaE2; D-glycero-beta-D-manno-heptose 1-phosphate adenylyltransferase [EC:2.7.7.70]
60BGCRMSO1-5	KBKJIBAC_01389	K01710	rfbB, rmlB, rffG; dTDP-glucose 4,6-dehydratase [EC:4.2.1.46]
60BGCRMSO1-5	KBKJIBAC_01391	K01790	rfbC, rmlC; dTDP-4-dehydrorhamnose 3,5-epimerase [EC:5.1.3.13]
60BGCRMSO1-5	KBKJIBAC_01392	K00067	rfbD, rmlD; dTDP-4-dehydrorhamnose reductase [EC:1.1.1.133]
60BGCRMSO1-5	KBKJIBAC_01393	K12990	rfbF, rhlC; rhamnosyltransferase [EC:2.4.1.-]
60BGCRMSO1-5	KBKJIBAC_05502	K18100	rhlA; rhamnosyltransferase subunit A [EC:2.4.1.-]
60BGCRMSO1-5	KBKJIBAC_02742	K03789	rimI; [ribosomal protein S18]-alanine N-acetyltransferase [EC:2.3.1.266]
60BGCRMSO1-5	KBKJIBAC_02534	K06941	rlmN; 23S rRNA (adenine2503-C2)-methyltransferase [EC:2.1.1.192]
60BGCRMSO1-5	KBKJIBAC_01600	K06179	rluC; 23S rRNA pseudouridine955/2504/2580 synthase [EC:5.4.99.24]
60BGCRMSO1-5	KBKJIBAC_00149	K06181	rluE; 23S rRNA pseudouridine2457 synthase [EC:5.4.99.20]
60BGCRMSO1-5	KBKJIBAC_01173	K01147	rnb; exoribonuclease II [EC:3.1.13.1]
60BGCRMSO1-5	KBKJIBAC_01599	K08300	rne; ribonuclease E [EC:3.1.26.12]
60BGCRMSO1-5	KBKJIBAC_00662	K05837	rodA, mrdB; rod shape determining protein RodA
60BGCRMSO1-5	KBKJIBAC_02043	K02916	RP-L35, MRPL35, rpmI; large subunit ribosomal protein L35
60BGCRMSO1-5	KBKJIBAC_02280	K02970	RP-S21, MRPS21, rpsU; small subunit ribosomal protein S21
60BGCRMSO1-5	KBKJIBAC_01924	K17763	rsbR; rsbT co-antagonist protein RsbR
60BGCRMSO1-5	KBKJIBAC_01923	K17762	rsbS; rsbT antagonist protein RsbS
60BGCRMSO1-5	KBKJIBAC_00671	K03500	rsmB, sun; 16S rRNA (cytosine967-C5)-methyltransferase [EC:2.1.1.176]
60BGCRMSO1-5	KBKJIBAC_00886	K07056	rsmI; 16S rRNA (cytidine1402-2'-O)-methyltransferase [EC:2.1.1.198]
60BGCRMSO1-5	KBKJIBAC_04601	K09019	rutE; 3-hydroxypropanoate dehydrogenase [EC:1.1.1.-]
60BGCRMSO1-5	KBKJIBAC_02228	K23163	sbp; sulfate/thiosulfate transport system substrate-binding protein
60BGCRMSO1-5	KBKJIBAC_00680	K00058	serA, PHGDH; D-3-phosphoglycerate dehydrogenase / 2-oxoglutarate reductase [EC:1.1.1.95 1.1.1.399]
60BGCRMSO1-5	KBKJIBAC_02796	K03775	slyD; FKBP-type peptidyl-prolyl cis-trans isomerase SlyD [EC:5.2.1.8]
60BGCRMSO1-5	KBKJIBAC_02724	K03529	smc; chromosome segregation protein
60BGCRMSO1-5	KBKJIBAC_02874	K12256	spuC; putrescine---pyruvate transaminase [EC:2.6.1.113]
60BGCRMSO1-5	KBKJIBAC_01966	K15553	ssuA; sulfonate transport system substrate-binding protein
60BGCRMSO1-5	KBKJIBAC_04633	K15553	ssuA; sulfonate transport system substrate-binding protein
60BGCRMSO1-5	KBKJIBAC_02206	K15554	ssuC; sulfonate transport system permease protein
60BGCRMSO1-5	KBKJIBAC_00251	K01903	sucC; succinyl-CoA synthetase beta subunit [EC:6.2.1.5]
60BGCRMSO1-5	KBKJIBAC_01023	K03117	tatB; sec-independent protein translocase protein TatB
60BGCRMSO1-5	KBKJIBAC_01857	K03327	TC.MATE, SLC47A, norM, mdtK, dinF; multidrug resistance protein, MATE family
60BGCRMSO1-5	KBKJIBAC_01058	K03286	TC.OOP; OmpA-OmpF porin, OOP family
60BGCRMSO1-5	KBKJIBAC_01968	K07649	tctE; two-component system, OmpR family, sensor histidine kinase TctE [EC:2.7.13.3]
60BGCRMSO1-5	KBKJIBAC_02189	K10009	tcyB, yecS; L-cystine transport system permease protein
60BGCRMSO1-5	KBKJIBAC_03685	K00060	tdh; threonine 3-dehydrogenase [EC:1.1.1.103]
60BGCRMSO1-5	KBKJIBAC_04199	K00941	thiD; hydroxymethylpyrimidine/phosphomethylpyrimidine kinase [EC:2.7.1.49 2.7.4.7]
60BGCRMSO1-5	KBKJIBAC_02566	K01733	thrC; threonine synthase [EC:4.2.3.1]
60BGCRMSO1-5	KBKJIBAC_04332	K03699	tlyC; magnesium and cobalt exporter, CNNM family
60BGCRMSO1-5	KBKJIBAC_02758	K03533	torD; TorA specific chaperone
60BGCRMSO1-5	KBKJIBAC_02757	K07812	torZ; trimethylamine-N-oxide reductase (cytochrome c) [EC:1.7.2.3]
60BGCRMSO1-5	KBKJIBAC_01163	K11065	tpx; thioredoxin-dependent peroxiredoxin [EC:1.11.1.24]
60BGCRMSO1-5	KBKJIBAC_05414	K12056	traG; conjugal transfer mating pair stabilization protein TraG
60BGCRMSO1-5	KBKJIBAC_05429	K12064	traV; conjugal transfer pilus assembly protein TraV
60BGCRMSO1-5	KBKJIBAC_04151	K01194	TREH, treA, treF; alpha,alpha-trehalase [EC:3.2.1.28]
60BGCRMSO1-5	KBKJIBAC_05179	K01817	trpF; phosphoribosylanthranilate isomerase [EC:5.3.1.24]
60BGCRMSO1-5	KBKJIBAC_02548	K03671	trxA; thioredoxin 1
60BGCRMSO1-5	KBKJIBAC_00538	K14058	ttcA; tRNA 2-thiocytidine biosynthesis protein TtcA
60BGCRMSO1-5	KBKJIBAC_01078	K03186	ubiX, bsdB, PAD1; flavin prenyltransferase [EC:2.5.1.129]
60BGCRMSO1-5	KBKJIBAC_00986	K05813	ugpB; sn-glycerol 3-phosphate transport system substrate-binding protein
60BGCRMSO1-5	KBKJIBAC_03993	K07689	uvrY, gacA, varA; two-component system, NarL family, invasion response regulator UvrY
60BGCRMSO1-5	KBKJIBAC_02483	K08678	UXS1, uxs; UDP-glucuronate decarboxylase [EC:4.1.1.35]
60BGCRMSO1-5	KBKJIBAC_01711	K11904	vgrG; type VI secretion system secreted protein VgrG
60BGCRMSO1-5	KBKJIBAC_01412	K02841	waaC, rfaC; heptosyltransferase I [EC:2.4.-.-]
60BGCRMSO1-5	KBKJIBAC_00892	K11444	wspR; two-component system, chemotaxis family, response regulator WspR [EC:2.7.7.65]
60BGCRMSO1-5	KBKJIBAC_01506	K07402	xdhC; xanthine dehydrogenase accessory factor
60BGCRMSO1-5	KBKJIBAC_00636	K03733	xerC; integrase/recombinase XerC
60BGCRMSO1-5	KBKJIBAC_05483	K04763	xerD; integrase/recombinase XerD
60BGCRMSO1-5	KBKJIBAC_01985	K22185	xylB; D-xylose 1-dehydrogenase [EC:1.1.1.175]
60BGCRMSO1-5	KBKJIBAC_04495	K22186	xylD; xylonate dehydratase [EC:4.2.1.82]
60BGCRMSO1-5	KBKJIBAC_01984	K10544	xylH; D-xylose transport system permease protein
60BGCRMSO1-5	KBKJIBAC_02033	K07107	ybgC; acyl-CoA thioester hydrolase [EC:3.1.2.-]
60BGCRMSO1-5	KBKJIBAC_00570	K21087	ycgR; flagellar brake protein
60BGCRMSO1-5	KBKJIBAC_02765	K13893	yejA; microcin C transport system substrate-binding protein
60BGCRMSO1-5	KBKJIBAC_02763	K13895	yejE; microcin C transport system permease protein
60BGCRMSO1-5	KBKJIBAC_02762	K13896	yejF; microcin C transport system ATP-binding protein
60BGCRMSO1-5	KBKJIBAC_02262	K11209	yghU, yfcG; GSH-dependent disulfide-bond oxidoreductase [EC:1.8.4.-]
60BGCRMSO1-5	KBKJIBAC_02432	K07290	yhjG; AsmA family protein
60BGCRMSO1-5	KBKJIBAC_03510	K03227	yscS, sctS, hrcS, ssaS; type III secretion protein S
60BGCRMSO1-5	KBKJIBAC_00208	K09823	zur; Fur family transcriptional regulator, zinc uptake regulator
60BGCRMSO3-5	IOLFLCAL_00097	K01872	AARS, alaS; alanyl-tRNA synthetase [EC:6.1.1.7]
60BGCRMSO3-5	IOLFLCAL_00468	K02004	ABC.CD.P; putative ABC transport system permease protein
60BGCRMSO3-5	IOLFLCAL_01273	K02013	ABC.FEV.A; iron complex transport system ATP-binding protein [EC:7.2.2.-]
60BGCRMSO3-5	IOLFLCAL_00506	K00249	ACADM, acd; acyl-CoA dehydrogenase [EC:1.3.8.7]
60BGCRMSO3-5	IOLFLCAL_00636	K00626	ACAT, atoB; acetyl-CoA C-acetyltransferase [EC:2.3.1.9]
60BGCRMSO3-5	IOLFLCAL_00971	K00163	aceE; pyruvate dehydrogenase E1 component [EC:1.2.4.1]
60BGCRMSO3-5	IOLFLCAL_04055	K20455	acnD; 2-methylcitrate dehydratase (2-methyl-trans-aconitate forming) [EC:4.2.1.117]
60BGCRMSO3-5	IOLFLCAL_02344	K01118	acpD, azoR; FMN-dependent NADH-azoreductase [EC:1.7.1.17]
60BGCRMSO3-5	IOLFLCAL_02051	K02078	acpP; acyl carrier protein
60BGCRMSO3-5	IOLFLCAL_01902	K10778	ada; AraC family transcriptional regulator, regulatory protein of adaptative response / methylated-DNA-[protein]-cysteine methyltransferase [EC:2.1.1.63]
60BGCRMSO3-5	IOLFLCAL_02768	K21053	ade; adenine deaminase [EC:3.5.4.2]
60BGCRMSO3-5	IOLFLCAL_00734	K01066	aes; acetyl esterase [EC:3.1.1.-]
60BGCRMSO3-5	IOLFLCAL_01813	K09456	aidB; putative acyl-CoA dehydrogenase
60BGCRMSO3-5	IOLFLCAL_00799	K01477	alc, ALLC; allantoicase [EC:3.5.3.4]
60BGCRMSO3-5	IOLFLCAL_00902	K01247	alkA; DNA-3-methyladenine glycosylase II [EC:3.2.2.21]
60BGCRMSO3-5	IOLFLCAL_02354	K06195	apaG; ApaG protein
60BGCRMSO3-5	IOLFLCAL_02938	K10013	argT; lysine/arginine/ornithine transport system substrate-binding protein
60BGCRMSO3-5	IOLFLCAL_02799	K00800	aroA; 3-phosphoshikimate 1-carboxyvinyltransferase [EC:2.5.1.19]
60BGCRMSO3-5	IOLFLCAL_03962	K00537	arsC; arsenate reductase (glutaredoxin) [EC:1.20.4.1]
60BGCRMSO3-5	IOLFLCAL_01465	K24821	atm1, pexA; ATP-binding cassette, subfamily B, heavy metal transporter
60BGCRMSO3-5	IOLFLCAL_01644	K02106	atoE; short-chain fatty acids transporter
60BGCRMSO3-5	IOLFLCAL_00655	K17713	bamB; outer membrane protein assembly factor BamB
60BGCRMSO3-5	IOLFLCAL_03739	K00166	BCKDHA, bkdA1; 2-oxoisovalerate dehydrogenase E1 component alpha subunit [EC:1.2.4.4]
60BGCRMSO3-5	IOLFLCAL_02941	K03564	BCP, PRXQ, DOT5; thioredoxin-dependent peroxiredoxin [EC:1.11.1.24]
60BGCRMSO3-5	IOLFLCAL_03941	K00019	BDH, bdhA; 3-hydroxybutyrate dehydrogenase [EC:1.1.1.30]
60BGCRMSO3-5	IOLFLCAL_01590	K01935	bioD; dethiobiotin synthetase [EC:6.3.3.3]
60BGCRMSO3-5	IOLFLCAL_03654	K18901	bpeE; membrane fusion protein, multidrug efflux system
60BGCRMSO3-5	IOLFLCAL_00321	K21420	bpt; leucyl-tRNA---protein transferase [EC:2.3.2.29]
60BGCRMSO3-5	IOLFLCAL_01267	K02227	cbiB, cobD; adenosylcobinamide-phosphate synthase [EC:6.3.1.10]
60BGCRMSO3-5	IOLFLCAL_01287	K03795	cbiX; sirohydrochlorin cobaltochelatase [EC:4.99.1.3]
60BGCRMSO3-5	IOLFLCAL_00465	K00574	cfa; cyclopropane-fatty-acyl-phospholipid synthase [EC:2.1.1.79]
60BGCRMSO3-5	IOLFLCAL_01449	K07232	CHAC, chaC; glutathione-specific gamma-glutamylcyclotransferase [EC:4.3.2.7]
60BGCRMSO3-5	IOLFLCAL_00378	K03405	chlI, bchI; magnesium chelatase subunit I [EC:6.6.1.1]
60BGCRMSO3-5	IOLFLCAL_03208	K01644	citE; citrate lyase subunit beta / citryl-CoA lyase [EC:4.1.3.34]
60BGCRMSO3-5	IOLFLCAL_01321	K13038	coaBC, dfp; phosphopantothenoylcysteine decarboxylase / phosphopantothenate---cysteine ligase [EC:4.1.1.36 6.3.2.5]
60BGCRMSO3-5	IOLFLCAL_00388	K05895	cobK-cbiJ; precorrin-6A/cobalt-precorrin-6A reductase [EC:1.3.1.54 1.3.1.106]
60BGCRMSO3-5	IOLFLCAL_00389	K05936	cobM, cbiF; precorrin-4/cobalt-precorrin-4 C11-methyltransferase [EC:2.1.1.133 2.1.1.271]
60BGCRMSO3-5	IOLFLCAL_00376	K02234	cobW; cobalamin biosynthesis protein CobW
60BGCRMSO3-5	IOLFLCAL_01698	K07391	comM; magnesium chelatase family protein
60BGCRMSO3-5	IOLFLCAL_00617	K02275	coxB, ctaC; cytochrome c oxidase subunit II [EC:7.1.1.9]
60BGCRMSO3-5	IOLFLCAL_00292	K02282	cpaE, tadZ; pilus assembly protein CpaE
60BGCRMSO3-5	IOLFLCAL_03201	K09159	cptB; antitoxin CptB
60BGCRMSO3-5	IOLFLCAL_01654	K00425	cydA; cytochrome bd ubiquinol oxidase subunit I [EC:7.1.1.7]
60BGCRMSO3-5	IOLFLCAL_04497	K02300	cyoD; cytochrome o ubiquinol oxidase subunit IV
60BGCRMSO3-5	IOLFLCAL_00979	K00860	cysC; adenylylsulfate kinase [EC:2.7.1.25]
60BGCRMSO3-5	IOLFLCAL_01290	K00957	cysD; sulfate adenylyltransferase subunit 2 [EC:2.7.7.4]
60BGCRMSO3-5	IOLFLCAL_01496	K07259	dacB; serine-type D-Ala-D-Ala carboxypeptidase/endopeptidase (penicillin-binding protein 4) [EC:3.4.16.4 3.4.21.-]
60BGCRMSO3-5	IOLFLCAL_00929	K01714	dapA; 4-hydroxy-tetrahydrodipicolinate synthase [EC:4.3.3.7]
60BGCRMSO3-5	IOLFLCAL_01826	K01778	dapF; diaminopimelate epimerase [EC:5.1.1.7]
60BGCRMSO3-5	IOLFLCAL_02375	K01921	ddl; D-alanine-D-alanine ligase [EC:6.3.2.4]
60BGCRMSO3-5	IOLFLCAL_02037	K01129	dgt; dGTPase [EC:3.1.5.1]
60BGCRMSO3-5	IOLFLCAL_00976	K02346	dinB; DNA polymerase IV [EC:2.7.7.7]
60BGCRMSO3-5	IOLFLCAL_00641	K03722	dinG; ATP-dependent DNA helicase DinG [EC:3.6.4.12]
60BGCRMSO3-5	IOLFLCAL_01831	K06204	dksA; DnaK suppressor protein
60BGCRMSO3-5	IOLFLCAL_00970	K00627	DLAT, aceF, pdhC; pyruvate dehydrogenase E2 component (dihydrolipoamide acetyltransferase) [EC:2.3.1.12]
60BGCRMSO3-5	IOLFLCAL_00969	K00382	DLD, lpd, pdhD; dihydrolipoamide dehydrogenase [EC:1.8.1.4]
60BGCRMSO3-5	IOLFLCAL_00279	K00658	DLST, sucB; 2-oxoglutarate dehydrogenase E2 component (dihydrolipoamide succinyltransferase) [EC:2.3.1.61]
60BGCRMSO3-5	IOLFLCAL_00740	K20034	dmdB; 3-(methylthio)propionyl---CoA ligase [EC:6.2.1.44]
60BGCRMSO3-5	IOLFLCAL_02818	K20035	dmdC; 3-(methylthio)propanoyl-CoA dehydrogenase [EC:1.3.8.-]
60BGCRMSO3-5	IOLFLCAL_01151	K02337	dnaE; DNA polymerase III subunit alpha [EC:2.7.7.7]
60BGCRMSO3-5	IOLFLCAL_04619	K02316	dnaG; DNA primase [EC:2.7.7.101]
60BGCRMSO3-5	IOLFLCAL_00673	K02343	dnaX; DNA polymerase III subunit gamma/tau [EC:2.7.7.7]
60BGCRMSO3-5	IOLFLCAL_02035	K00558	DNMT1, dcm; DNA (cytosine-5)-methyltransferase 1 [EC:2.1.1.37]
60BGCRMSO3-5	IOLFLCAL_01787	K12370	dppC; dipeptide transport system permease protein
60BGCRMSO3-5	IOLFLCAL_01785	K12372	dppF; dipeptide transport system ATP-binding protein
60BGCRMSO3-5	IOLFLCAL_01578	K03673	dsbA; protein dithiol oxidoreductase (disulfide-forming) [EC:1.8.4.15]
60BGCRMSO3-5	IOLFLCAL_02770	K03611	dsbB; protein dithiol:quinone oxidoreductase [EC:1.8.5.9]
60BGCRMSO3-5	IOLFLCAL_02483	K07560	dtd, DTD; D-aminoacyl-tRNA deacylase [EC:3.1.1.96]
60BGCRMSO3-5	IOLFLCAL_00343	K05539	dusA; tRNA-dihydrouridine synthase A [EC:1.-.-.-]
60BGCRMSO3-5	IOLFLCAL_00834	K00099	dxr; 1-deoxy-D-xylulose-5-phosphate reductoisomerase [EC:1.1.1.267]
60BGCRMSO3-5	IOLFLCAL_02439	K00029	E1.1.1.40, maeB; malate dehydrogenase (oxaloacetate-decarboxylating)(NADP+) [EC:1.1.1.40]
60BGCRMSO3-5	IOLFLCAL_04727	K00029	E1.1.1.40, maeB; malate dehydrogenase (oxaloacetate-decarboxylating)(NADP+) [EC:1.1.1.40]
60BGCRMSO3-5	IOLFLCAL_01814	K00154	E1.2.1.68; coniferyl-aldehyde dehydrogenase [EC:1.2.1.68]
60BGCRMSO3-5	IOLFLCAL_03183	K00571	E2.1.1.72; site-specific DNA-methyltransferase (adenine-specific) [EC:2.1.1.72]
60BGCRMSO3-5	IOLFLCAL_01172	K00616	E2.2.1.2, talA, talB; transaldolase [EC:2.2.1.2]
60BGCRMSO3-5	IOLFLCAL_01724	K00847	E2.7.1.4, scrK; fructokinase [EC:2.7.1.4]
60BGCRMSO3-5	IOLFLCAL_00835	K00981	E2.7.7.41, CDS1, CDS2, cdsA; phosphatidate cytidylyltransferase [EC:2.7.7.41]
60BGCRMSO3-5	IOLFLCAL_00987	K01142	E3.1.11.2, xthA; exodeoxyribonuclease III [EC:3.1.11.2]
60BGCRMSO3-5	IOLFLCAL_00910	K01092	E3.1.3.25, IMPA, suhB; myo-inositol-1(or 4)-monophosphatase [EC:3.1.3.25]
60BGCRMSO3-5	IOLFLCAL_03600	K01224	E3.2.1.89; arabinogalactan endo-1,4-beta-galactosidase [EC:3.2.1.89]
60BGCRMSO3-5	IOLFLCAL_02043	K01501	E3.5.5.1; nitrilase [EC:3.5.5.1]
60BGCRMSO3-5	IOLFLCAL_02843	K01679	E4.2.1.2B, fumC, FH; fumarate hydratase, class II [EC:4.2.1.2]
60BGCRMSO3-5	IOLFLCAL_02018	K01752	E4.3.1.17, sdaA, sdaB, tdcG; L-serine dehydratase [EC:4.3.1.17]
60BGCRMSO3-5	IOLFLCAL_03526	K01752	E4.3.1.17, sdaA, sdaB, tdcG; L-serine dehydratase [EC:4.3.1.17]
60BGCRMSO3-5	IOLFLCAL_05048	K01968	E6.4.1.4A; 3-methylcrotonyl-CoA carboxylase alpha subunit [EC:6.4.1.4]
60BGCRMSO3-5	IOLFLCAL_03193	K16348	ecnB; entericidin B
60BGCRMSO3-5	IOLFLCAL_00677	K03446	emrB; MFS transporter, DHA2 family, multidrug resistance protein
60BGCRMSO3-5	IOLFLCAL_00412	K01173	ENDOG; endonuclease G, mitochondrial
60BGCRMSO3-5	IOLFLCAL_02177	K03978	engB; GTP-binding protein
60BGCRMSO3-5	IOLFLCAL_02013	K03736	eutC; ethanolamine ammonia-lyase small subunit [EC:4.3.1.7]
60BGCRMSO3-5	IOLFLCAL_02015	K04033	eutR; AraC family transcriptional regulator, ethanolamine operon transcriptional activator
60BGCRMSO3-5	IOLFLCAL_02873	K00645	fabD, MCAT, MCT1; [acyl-carrier-protein] S-malonyltransferase [EC:2.3.1.39]
60BGCRMSO3-5	IOLFLCAL_00505	K00059	fabG, OAR1; 3-oxoacyl-[acyl-carrier protein] reductase [EC:1.1.1.100]
60BGCRMSO3-5	IOLFLCAL_02050	K00648	fabH; 3-oxoacyl-[acyl-carrier-protein] synthase III [EC:2.3.1.180]
60BGCRMSO3-5	IOLFLCAL_02052	K00648	fabH; 3-oxoacyl-[acyl-carrier-protein] synthase III [EC:2.3.1.180]
60BGCRMSO3-5	IOLFLCAL_00739	K07516	fadN; 3-hydroxyacyl-CoA dehydrogenase [EC:1.1.1.35]
60BGCRMSO3-5	IOLFLCAL_00597	K00148	fdhA; glutathione-independent formaldehyde dehydrogenase [EC:1.2.1.46]
60BGCRMSO3-5	IOLFLCAL_03161	K00123	fdoG, fdhF, fdwA; formate dehydrogenase major subunit [EC:1.17.1.9]
60BGCRMSO3-5	IOLFLCAL_02779	K00124	fdoH, fdsB; formate dehydrogenase iron-sulfur subunit
60BGCRMSO3-5	IOLFLCAL_02780	K00127	fdoI, fdsG; formate dehydrogenase subunit gamma
60BGCRMSO3-5	IOLFLCAL_01760	K02397	flgL; flagellar hook-associated protein 3 FlgL
60BGCRMSO3-5	IOLFLCAL_02056	K02407	fliD; flagellar hook-associated protein 2
60BGCRMSO3-5	IOLFLCAL_00974	K01491	folD; methylenetetrahydrofolate dehydrogenase (NADP+) / methenyltetrahydrofolate cyclohydrolase [EC:1.5.1.5 3.5.4.9]
60BGCRMSO3-5	IOLFLCAL_01399	K00121	frmA, ADH5, adhC; S-(hydroxymethyl)glutathione dehydrogenase / alcohol dehydrogenase [EC:1.1.1.284 1.1.1.1]
60BGCRMSO3-5	IOLFLCAL_02377	K03590	ftsA; cell division protein FtsA
60BGCRMSO3-5	IOLFLCAL_02376	K03589	ftsQ; cell division protein FtsQ
60BGCRMSO3-5	IOLFLCAL_02378	K03531	ftsZ; cell division protein FtsZ
60BGCRMSO3-5	IOLFLCAL_00429	K02429	fucP; MFS transporter, FHS family, L-fucose permease
60BGCRMSO3-5	IOLFLCAL_02451	K03711	fur, zur, furB; Fur family transcriptional regulator, ferric uptake regulator
60BGCRMSO3-5	IOLFLCAL_00811	K00036	G6PD, zwf; glucose-6-phosphate 1-dehydrogenase [EC:1.1.1.49 1.1.1.363]
60BGCRMSO3-5	IOLFLCAL_03670	K00135	gabD; succinate-semialdehyde dehydrogenase / glutarate-semialdehyde dehydrogenase [EC:1.2.1.16 1.2.1.79 1.2.1.20]
60BGCRMSO3-5	IOLFLCAL_02434	K01785	galM, GALM; aldose 1-epimerase [EC:5.1.3.3]
60BGCRMSO3-5	IOLFLCAL_03599	K12255	gbuA; guanidinobutyrase [EC:3.5.3.7]
60BGCRMSO3-5	IOLFLCAL_00658	K03526	gcpE, ispG; (E)-4-hydroxy-3-methylbut-2-enyl-diphosphate synthase [EC:1.17.7.1 1.17.7.3]
60BGCRMSO3-5	IOLFLCAL_00555	K00090	ghrB; glyoxylate/hydroxypyruvate/2-ketogluconate reductase [EC:1.1.1.79 1.1.1.81 1.1.1.215]
60BGCRMSO3-5	IOLFLCAL_02855	K00090	ghrB; glyoxylate/hydroxypyruvate/2-ketogluconate reductase [EC:1.1.1.79 1.1.1.81 1.1.1.215]
60BGCRMSO3-5	IOLFLCAL_01659	K00820	glmS, GFPT; glutamine---fructose-6-phosphate transaminase (isomerizing) [EC:2.6.1.16]
60BGCRMSO3-5	IOLFLCAL_01003	K01915	glnA, GLUL; glutamine synthetase [EC:6.3.1.2]
60BGCRMSO3-5	IOLFLCAL_00989	K07712	glnG, ntrC; two-component system, NtrC family, nitrogen regulation response regulator GlnG
60BGCRMSO3-5	IOLFLCAL_00990	K07708	glnL, ntrB; two-component system, NtrC family, nitrogen regulation sensor histidine kinase GlnL [EC:2.7.13.3]
60BGCRMSO3-5	IOLFLCAL_01441	K00111	glpA, glpD; glycerol-3-phosphate dehydrogenase [EC:1.1.5.3]
60BGCRMSO3-5	IOLFLCAL_01443	K02440	GLPF; glycerol uptake facilitator protein
60BGCRMSO3-5	IOLFLCAL_01442	K00864	glpK, GK; glycerol kinase [EC:2.7.1.30]
60BGCRMSO3-5	IOLFLCAL_02470	K10003	gltJ, aatQ; glutamate/aspartate transport system permease protein
60BGCRMSO3-5	IOLFLCAL_01153	K01894	gluQ; glutamyl-Q tRNA(Asp) synthetase [EC:6.1.1.-]
60BGCRMSO3-5	IOLFLCAL_01453	K01878	glyQ; glycyl-tRNA synthetase alpha chain [EC:6.1.1.14]
60BGCRMSO3-5	IOLFLCAL_00603	K03273	gmhB; D-glycero-D-manno-heptose 1,7-bisphosphate phosphatase [EC:3.1.3.82 3.1.3.83]
60BGCRMSO3-5	IOLFLCAL_01961	K02454	gspE; general secretion pathway protein E [EC:7.4.2.8]
60BGCRMSO3-5	IOLFLCAL_02059	K18676	gspK; glucosamine kinase [EC:2.7.1.8]
60BGCRMSO3-5	IOLFLCAL_01064	K00799	GST, gst; glutathione S-transferase [EC:2.5.1.18]
60BGCRMSO3-5	IOLFLCAL_02716	K01845	hemL; glutamate-1-semialdehyde 2,1-aminomutase [EC:5.4.3.8]
60BGCRMSO3-5	IOLFLCAL_02685	K02495	hemN, hemZ; oxygen-independent coproporphyrinogen III oxidase [EC:1.3.98.3]
60BGCRMSO3-5	IOLFLCAL_02461	K19337	hexR; RpiR family transcriptional regulator, carbohydrate utilization regulator
60BGCRMSO3-5	IOLFLCAL_00650	K04087	hflC; modulator of FtsH protease HflC
60BGCRMSO3-5	IOLFLCAL_01642	K00817	hisC; histidinol-phosphate aminotransferase [EC:2.6.1.9]
60BGCRMSO3-5	IOLFLCAL_00061	K16423	hpgT, nocG; (S)-3,5-dihydroxyphenylglycine transaminase [EC:2.6.1.103]
60BGCRMSO3-5	IOLFLCAL_00997	K03578	hrpA; ATP-dependent helicase HrpA [EC:3.6.4.13]
60BGCRMSO3-5	IOLFLCAL_01833	K03667	hslU; ATP-dependent HslUV protease ATP-binding subunit HslU
60BGCRMSO3-5	IOLFLCAL_01177	K04079	HSP90A, htpG; molecular chaperone HtpG
60BGCRMSO3-5	IOLFLCAL_00759	K03530	hupB; DNA-binding protein HU-beta
60BGCRMSO3-5	IOLFLCAL_04824	K00098	idnD; L-idonate 5-dehydrogenase [EC:1.1.1.264]
60BGCRMSO3-5	IOLFLCAL_02465	K00851	idnK, gntK; gluconokinase [EC:2.7.1.12]
60BGCRMSO3-5	IOLFLCAL_02301	K11901	impB; type VI secretion system protein ImpB
60BGCRMSO3-5	IOLFLCAL_02305	K11896	impG, vasA; type VI secretion system protein ImpG
60BGCRMSO3-5	IOLFLCAL_02306	K11895	impH, vasB; type VI secretion system protein ImpH
60BGCRMSO3-5	IOLFLCAL_02298	K11893	impJ, vasE; type VI secretion system protein ImpJ
60BGCRMSO3-5	IOLFLCAL_02297	K11892	impK, ompA, vasF, dotU; type VI secretion system protein ImpK
60BGCRMSO3-5	IOLFLCAL_01665	K14160	imuA; protein ImuA
60BGCRMSO3-5	IOLFLCAL_01664	K14161	imuB; protein ImuB
60BGCRMSO3-5	IOLFLCAL_04612	K00795	ispA; farnesyl diphosphate synthase [EC:2.5.1.1 2.5.1.10]
60BGCRMSO3-5	IOLFLCAL_00783	K00991	ispD; 2-C-methyl-D-erythritol 4-phosphate cytidylyltransferase [EC:2.7.7.60]
60BGCRMSO3-5	IOLFLCAL_01494	K02484	K02484; two-component system, OmpR family, sensor kinase [EC:2.7.13.3]
60BGCRMSO3-5	IOLFLCAL_02422	K07000	K07000; uncharacterized protein
60BGCRMSO3-5	IOLFLCAL_01004	K07010	K07010; putative glutamine amidotransferase
60BGCRMSO3-5	IOLFLCAL_01511	K07019	K07019; uncharacterized protein
60BGCRMSO3-5	IOLFLCAL_02947	K07093	K07093; uncharacterized protein
60BGCRMSO3-5	IOLFLCAL_00646	K07101	K07101; uncharacterized protein
60BGCRMSO3-5	IOLFLCAL_02951	K07118	K07118; uncharacterized protein
60BGCRMSO3-5	IOLFLCAL_01855	K07126	K07126; uncharacterized protein
60BGCRMSO3-5	IOLFLCAL_03212	K07493	K07493; putative transposase
60BGCRMSO3-5	IOLFLCAL_02698	K07497	K07497; putative transposase
60BGCRMSO3-5	IOLFLCAL_00665	K07501	K07501; 3'-5' exonuclease
60BGCRMSO3-5	IOLFLCAL_02386	K09862	K09862; uncharacterized protein
60BGCRMSO3-5	IOLFLCAL_00649	K09937	K09937; uncharacterized protein
60BGCRMSO3-5	IOLFLCAL_02321	K09941	K09941; uncharacterized protein
60BGCRMSO3-5	IOLFLCAL_01010	K09975	K09975; uncharacterized protein
60BGCRMSO3-5	IOLFLCAL_04615	K01409	KAE1, tsaD, QRI7; N6-L-threonylcarbamoyladenine synthase [EC:2.3.1.234]
60BGCRMSO3-5	IOLFLCAL_00062	K03781	katE, CAT, catB, srpA; catalase [EC:1.11.1.6]
60BGCRMSO3-5	IOLFLCAL_04085	K03782	katG; catalase-peroxidase [EC:1.11.1.21]
60BGCRMSO3-5	IOLFLCAL_03954	K00639	kbl, GCAT; glycine C-acetyltransferase [EC:2.3.1.29]
60BGCRMSO3-5	IOLFLCAL_00554	K02525	kdgR; LacI family transcriptional regulator, kdg operon repressor
60BGCRMSO3-5	IOLFLCAL_01352	K00979	kdsB; 3-deoxy-manno-octulosonate cytidylyltransferase (CMP-KDO synthetase) [EC:2.7.7.38]
60BGCRMSO3-5	IOLFLCAL_01623	K03270	kdsC; 3-deoxy-D-manno-octulosonate 8-phosphate phosphatase (KDO 8-P phosphatase) [EC:3.1.3.45]
60BGCRMSO3-5	IOLFLCAL_01649	K01649	leuA, IMS; 2-isopropylmalate synthase [EC:2.3.3.13]
60BGCRMSO3-5	IOLFLCAL_05047	K13766	liuC; methylglutaconyl-CoA hydratase [EC:4.2.1.18]
60BGCRMSO3-5	IOLFLCAL_01303	K01995	livG; branched-chain amino acid transport system ATP-binding protein
60BGCRMSO3-5	IOLFLCAL_01305	K01997	livH; branched-chain amino acid transport system permease protein
60BGCRMSO3-5	IOLFLCAL_02005	K01999	livK; branched-chain amino acid transport system substrate-binding protein
60BGCRMSO3-5	IOLFLCAL_02089	K01999	livK; branched-chain amino acid transport system substrate-binding protein
60BGCRMSO3-5	IOLFLCAL_01304	K01998	livM; branched-chain amino acid transport system permease protein
60BGCRMSO3-5	IOLFLCAL_00965	K18928	lldE; L-lactate dehydrogenase complex protein LldE
60BGCRMSO3-5	IOLFLCAL_00964	K18929	lldF; L-lactate dehydrogenase complex protein LldF
60BGCRMSO3-5	IOLFLCAL_01636	K02494	lolB; outer membrane lipoprotein LolB
60BGCRMSO3-5	IOLFLCAL_00760	K01338	lon; ATP-dependent Lon protease [EC:3.4.21.53]
60BGCRMSO3-5	IOLFLCAL_02457	K03643	lptE, rlpB; LPS-assembly lipoprotein
60BGCRMSO3-5	IOLFLCAL_01285	K07091	lptF; lipopolysaccharide export system permease protein
60BGCRMSO3-5	IOLFLCAL_00827	K00748	lpxB; lipid-A-disaccharide synthase [EC:2.4.1.182]
60BGCRMSO3-5	IOLFLCAL_01350	K00912	lpxK; tetraacyldisaccharide 4'-kinase [EC:2.7.1.130]
60BGCRMSO3-5	IOLFLCAL_00899	K00928	lysC; aspartate kinase [EC:2.7.2.4]
60BGCRMSO3-5	IOLFLCAL_01021	K03406	mcp; methyl-accepting chemotaxis protein
60BGCRMSO3-5	IOLFLCAL_02944	K07788	mdtB; multidrug efflux pump
60BGCRMSO3-5	IOLFLCAL_02044	K18297	mexT; LysR family transcriptional regulator, mexEF-oprN operon transcriptional activator
60BGCRMSO3-5	IOLFLCAL_00784	K03723	mfd; transcription-repair coupling factor (superfamily II helicase) [EC:3.6.4.-]
60BGCRMSO3-5	IOLFLCAL_01446	K06168	miaB; tRNA-2-methylthio-N6-dimethylallyladenosine synthase [EC:2.8.4.3]
60BGCRMSO3-5	IOLFLCAL_02355	K08304	mltA; membrane-bound lytic murein transglycosylase A [EC:4.2.2.-]
60BGCRMSO3-5	IOLFLCAL_00691	K03750	moeA; molybdopterin molybdotransferase [EC:2.10.1.1]
60BGCRMSO3-5	IOLFLCAL_02859	K03750	moeA; molybdopterin molybdotransferase [EC:2.10.1.1]
60BGCRMSO3-5	IOLFLCAL_00773	K02556	motA; chemotaxis protein MotA
60BGCRMSO3-5	IOLFLCAL_02421	K02558	mpl; UDP-N-acetylmuramate: L-alanyl-gamma-D-glutamyl-meso-diaminopimelate ligase [EC:6.3.2.45]
60BGCRMSO3-5	IOLFLCAL_01852	K03571	mreD; rod shape-determining protein MreD
60BGCRMSO3-5	IOLFLCAL_00742	K07305	msrB; peptide-methionine (R)-S-oxide reductase [EC:1.8.4.12]
60BGCRMSO3-5	IOLFLCAL_02425	K03814	mtgA; monofunctional glycosyltransferase [EC:2.4.1.129]
60BGCRMSO3-5	IOLFLCAL_01779	K01934	MTHFS; 5-formyltetrahydrofolate cyclo-ligase [EC:6.3.3.2]
60BGCRMSO3-5	IOLFLCAL_02374	K01924	murC; UDP-N-acetylmuramate--alanine ligase [EC:6.3.2.8]
60BGCRMSO3-5	IOLFLCAL_02369	K01929	murF; UDP-N-acetylmuramoyl-tripeptide--D-alanyl-D-alanine ligase [EC:6.3.2.10]
60BGCRMSO3-5	IOLFLCAL_01464	K00992	murU; N-acetyl-alpha-D-muramate 1-phosphate uridylyltransferase [EC:2.7.7.99]
60BGCRMSO3-5	IOLFLCAL_01634	K10563	mutM, fpg; formamidopyrimidine-DNA glycosylase [EC:3.2.2.23 4.2.99.18]
60BGCRMSO3-5	IOLFLCAL_01633	K03575	mutY; A/G-specific adenine glycosylase [EC:3.2.2.31]
60BGCRMSO3-5	IOLFLCAL_01312	K00278	nadB; L-aspartate oxidase [EC:1.4.3.16]
60BGCRMSO3-5	IOLFLCAL_01313	K00767	nadC, QPRT; nicotinate-nucleotide pyrophosphorylase (carboxylating) [EC:2.4.2.19]
60BGCRMSO3-5	IOLFLCAL_01135	K00969	nadD; nicotinate-nucleotide adenylyltransferase [EC:2.7.7.18]
60BGCRMSO3-5	IOLFLCAL_01660	K01443	nagA, AMDHD2; N-acetylglucosamine-6-phosphate deacetylase [EC:3.5.1.25]
60BGCRMSO3-5	IOLFLCAL_00310	K00459	ncd2, npd; nitronate monooxygenase [EC:1.13.12.16]
60BGCRMSO3-5	IOLFLCAL_00069	K03885	ndh; NADH:ubiquinone reductase (H+-translocating) [EC:7.1.1.2]
60BGCRMSO3-5	IOLFLCAL_00985	K16137	nemR; TetR/AcrR family transcriptional regulator, transcriptional repressor for nem operon
60BGCRMSO3-5	IOLFLCAL_05155	K00363	nirD; nitrite reductase (NADH) small subunit [EC:1.7.1.15]
60BGCRMSO3-5	IOLFLCAL_00750	K23997	nnr; ADP-dependent NAD(P)H-hydrate dehydratase / NAD(P)H-hydrate epimerase [EC:4.2.1.136 5.1.99.6]
60BGCRMSO3-5	IOLFLCAL_00686	K13771	nsrR; Rrf2 family transcriptional regulator, nitric oxide-sensitive transcriptional repressor
60BGCRMSO3-5	IOLFLCAL_01074	K01515	nudF; ADP-ribose pyrophosphatase [EC:3.6.1.13 3.6.1.-]
60BGCRMSO3-5	IOLFLCAL_01080	K00339	nuoJ; NADH-quinone oxidoreductase subunit J [EC:7.1.1.2]
60BGCRMSO3-5	IOLFLCAL_00767	K04065	osmY; hyperosmotically inducible periplasmic protein
60BGCRMSO3-5	IOLFLCAL_01048	K07230	p19, ftrA; periplasmic iron binding protein
60BGCRMSO3-5	IOLFLCAL_02357	K02614	paaI; acyl-CoA thioesterase [EC:3.1.2.-]
60BGCRMSO3-5	IOLFLCAL_02547	K03342	pabBC; para-aminobenzoate synthetase / 4-amino-4-deoxychorismate lyase [EC:2.6.1.85 4.1.3.38]
60BGCRMSO3-5	IOLFLCAL_00058	K01434	pac; penicillin G amidase [EC:3.5.1.11]
60BGCRMSO3-5	IOLFLCAL_01651	K12976	pagL; lipid A 3-O-deacylase [EC:3.1.1.-]
60BGCRMSO3-5	IOLFLCAL_01213	K07262	pbpG; serine-type D-Ala-D-Ala endopeptidase (penicillin-binding protein 7) [EC:3.4.21.-]
60BGCRMSO3-5	IOLFLCAL_03673	K02624	pcaR; IclR family transcriptional regulator, pca regulon regulatory protein
60BGCRMSO3-5	IOLFLCAL_03946	K05799	pdhR; GntR family transcriptional regulator, transcriptional repressor for pyruvate dehydrogenase complex
60BGCRMSO3-5	IOLFLCAL_01373	K00275	pdxH, PNPO; pyridoxamine 5'-phosphate oxidase [EC:1.4.3.5]
60BGCRMSO3-5	IOLFLCAL_01408	K21012	pelG; polysaccharide biosynthesis protein PelG
60BGCRMSO3-5	IOLFLCAL_01598	K05520	pfpI; protease I [EC:3.5.1.124]
60BGCRMSO3-5	IOLFLCAL_01687	K01834	PGAM, gpmA; 2,3-bisphosphoglycerate-dependent phosphoglycerate mutase [EC:5.4.2.11]
60BGCRMSO3-5	IOLFLCAL_01160	K07404	pgl; 6-phosphogluconolactonase [EC:3.1.1.31]
60BGCRMSO3-5	IOLFLCAL_02437	K01095	pgpA; phosphatidylglycerophosphatase A [EC:3.1.3.27]
60BGCRMSO3-5	IOLFLCAL_00916	K18697	pgpC; phosphatidylglycerophosphatase C [EC:3.1.3.27]
60BGCRMSO3-5	IOLFLCAL_01447	K06217	phoH, phoL; phosphate starvation-inducible protein PhoH and related proteins
60BGCRMSO3-5	IOLFLCAL_01042	K06911	PIR; quercetin 2,3-dioxygenase [EC:1.13.11.24]
60BGCRMSO3-5	IOLFLCAL_02500	K00324	pntA; H+-translocating NAD(P) transhydrogenase subunit alpha [EC:1.6.1.2 7.1.1.1]
60BGCRMSO3-5	IOLFLCAL_00988	K01322	PREP; prolyl oligopeptidase [EC:3.4.21.26]
60BGCRMSO3-5	IOLFLCAL_00951	K02836	prfB; peptide chain release factor 2
60BGCRMSO3-5	IOLFLCAL_00800	K13485	PRHOXNB, URAD; 2-oxo-4-hydroxy-4-carboxy-5-ureidoimidazoline decarboxylase [EC:4.1.1.97]
60BGCRMSO3-5	IOLFLCAL_00714	K02686	priB; primosomal replication protein N
60BGCRMSO3-5	IOLFLCAL_01790	K03762	proP; MFS transporter, MHS family, proline/betaine transporter
60BGCRMSO3-5	IOLFLCAL_03547	K02000	proV; glycine betaine/proline transport system ATP-binding protein [EC:7.6.2.9]
60BGCRMSO3-5	IOLFLCAL_00463	K02784	ptsH; phosphocarrier protein HPr
60BGCRMSO3-5	IOLFLCAL_01629	K02806	ptsN; nitrogen PTS system EIIA component [EC:2.7.1.-]
60BGCRMSO3-5	IOLFLCAL_00647	K01939	purA, ADSS; adenylosuccinate synthase [EC:6.3.4.4]
60BGCRMSO3-5	IOLFLCAL_01133	K01945	purD; phosphoribosylamine---glycine ligase [EC:6.3.4.13]
60BGCRMSO3-5	IOLFLCAL_01006	K09472	puuC, aldH; 4-(gamma-glutamylamino)butanal dehydrogenase [EC:1.2.1.99]
60BGCRMSO3-5	IOLFLCAL_01781	K23123	pxpB; 5-oxoprolinase (ATP-hydrolysing) subunit B [EC:3.5.2.9]
60BGCRMSO3-5	IOLFLCAL_02435	K01591	pyrF; orotidine-5'-phosphate decarboxylase [EC:4.1.1.23]
60BGCRMSO3-5	IOLFLCAL_03702	K01779	racD; aspartate racemase [EC:5.1.1.13]
60BGCRMSO3-5	IOLFLCAL_00980	K25316	racX, ygeA; amino-acid racemase [EC:5.1.1.10]
60BGCRMSO3-5	IOLFLCAL_00074	K10441	rbsA; ribose transport system ATP-binding protein [EC:7.5.2.7]
60BGCRMSO3-5	IOLFLCAL_00073	K10440	rbsC; ribose transport system permease protein
60BGCRMSO3-5	IOLFLCAL_02955	K03583	recC; exodeoxyribonuclease V gamma subunit [EC:3.1.11.5]
60BGCRMSO3-5	IOLFLCAL_00671	K06187	recR; recombination protein RecR
60BGCRMSO3-5	IOLFLCAL_01834	K15012	regA, regR, actR; two-component system, response regulator RegA
60BGCRMSO3-5	IOLFLCAL_01835	K15011	regB, regS, actS; two-component system, sensor histidine kinase RegB [EC:2.7.13.3]
60BGCRMSO3-5	IOLFLCAL_02179	K07399	resB, ccs1; cytochrome c biogenesis protein
60BGCRMSO3-5	IOLFLCAL_00675	K03628	rho; transcription termination factor Rho
60BGCRMSO3-5	IOLFLCAL_00313	K03218	rlmB; 23S rRNA (guanosine2251-2'-O)-methyltransferase [EC:2.1.1.185]
60BGCRMSO3-5	IOLFLCAL_00660	K06941	rlmN; 23S rRNA (adenine2503-C2)-methyltransferase [EC:2.1.1.192]
60BGCRMSO3-5	IOLFLCAL_00267	K06178	rluB; 23S rRNA pseudouridine2605 synthase [EC:5.4.99.22]
60BGCRMSO3-5	IOLFLCAL_02423	K01147	rnb; exoribonuclease II [EC:3.1.13.1]
60BGCRMSO3-5	IOLFLCAL_01139	K08301	rng, cafA; ribonuclease G [EC:3.1.26.-]
60BGCRMSO3-5	IOLFLCAL_00659	K15539	rodZ; cytoskeleton protein RodZ
60BGCRMSO3-5	IOLFLCAL_02134	K02863	RP-L1, MRPL1, rplA; large subunit ribosomal protein L1
60BGCRMSO3-5	IOLFLCAL_02165	K02876	RP-L15, MRPL15, rplO; large subunit ribosomal protein L15
60BGCRMSO3-5	IOLFLCAL_02146	K02906	RP-L3, MRPL3, rplC; large subunit ribosomal protein L3
60BGCRMSO3-5	IOLFLCAL_02164	K02907	RP-L30, MRPL30, rpmD; large subunit ribosomal protein L30
60BGCRMSO3-5	IOLFLCAL_02138	K03046	rpoC; DNA-directed RNA polymerase subunit beta' [EC:2.7.7.6]
60BGCRMSO3-5	IOLFLCAL_02878	K03088	rpoE; RNA polymerase sigma-70 factor, ECF subfamily
60BGCRMSO3-5	IOLFLCAL_00666	K03087	rpoS; RNA polymerase nonessential primary-like sigma factor
60BGCRMSO3-5	IOLFLCAL_02801	K02945	RP-S1, rpsA; small subunit ribosomal protein S1
60BGCRMSO3-5	IOLFLCAL_00840	K02967	RP-S2, MRPS2, rpsB; small subunit ribosomal protein S2
60BGCRMSO3-5	IOLFLCAL_04617	K02970	RP-S21, MRPS21, rpsU; small subunit ribosomal protein S21
60BGCRMSO3-5	IOLFLCAL_02171	K02986	RP-S4, rpsD; small subunit ribosomal protein S4
60BGCRMSO3-5	IOLFLCAL_02478	K02996	RP-S9, MRPS9, rpsI; small subunit ribosomal protein S9
60BGCRMSO3-5	IOLFLCAL_01316	K03500	rsmB, sun; 16S rRNA (cytosine967-C5)-methyltransferase [EC:2.1.1.176]
60BGCRMSO3-5	IOLFLCAL_02867	K07056	rsmI; 16S rRNA (cytidine1402-2'-O)-methyltransferase [EC:2.1.1.198]
60BGCRMSO3-5	IOLFLCAL_02489	K01159	ruvC; crossover junction endodeoxyribonuclease RuvC [EC:3.1.21.10]
60BGCRMSO3-5	IOLFLCAL_00266	K06024	scpB; segregation and condensation protein B
60BGCRMSO3-5	IOLFLCAL_03203	K00239	sdhA, frdA; succinate dehydrogenase / fumarate reductase, flavoprotein subunit [EC:1.3.5.1 1.3.5.4]
60BGCRMSO3-5	IOLFLCAL_03202	K00240	sdhB, frdB; succinate dehydrogenase / fumarate reductase, iron-sulfur subunit [EC:1.3.5.1 1.3.5.4]
60BGCRMSO3-5	IOLFLCAL_03205	K00241	sdhC, frdC; succinate dehydrogenase / fumarate reductase, cytochrome b subunit
60BGCRMSO3-5	IOLFLCAL_03204	K00242	sdhD, frdD; succinate dehydrogenase / fumarate reductase, membrane anchor subunit
60BGCRMSO3-5	IOLFLCAL_02166	K03076	secY; preprotein translocase subunit SecY
60BGCRMSO3-5	IOLFLCAL_00741	K08997	SELENOO, selO; serine/tyrosine/threonine adenylyltransferase [EC:2.7.7.-]
60BGCRMSO3-5	IOLFLCAL_02238	K03599	sspA, mglA; stringent starvation protein A
60BGCRMSO3-5	IOLFLCAL_01415	K15553	ssuA; sulfonate transport system substrate-binding protein
60BGCRMSO3-5	IOLFLCAL_00336	K15555	ssuB; sulfonate transport system ATP-binding protein [EC:7.6.2.14]
60BGCRMSO3-5	IOLFLCAL_00335	K15554	ssuC; sulfonate transport system permease protein
60BGCRMSO3-5	IOLFLCAL_00334	K04091	ssuD, msuD; alkanesulfonate monooxygenase [EC:1.14.14.5 1.14.14.34]
60BGCRMSO3-5	IOLFLCAL_01524	K01903	sucC; succinyl-CoA synthetase beta subunit [EC:6.2.1.5]
60BGCRMSO3-5	IOLFLCAL_01523	K01902	sucD; succinyl-CoA synthetase alpha subunit [EC:6.2.1.5]
60BGCRMSO3-5	IOLFLCAL_00669	K03787	surE; 5'-nucleotidase [EC:3.1.3.5]
60BGCRMSO3-5	IOLFLCAL_00294	K12510	tadB; tight adherence protein B
60BGCRMSO3-5	IOLFLCAL_04656	K01246	tag; DNA-3-methyladenine glycosylase I [EC:3.2.2.20]
60BGCRMSO3-5	IOLFLCAL_02231	K03117	tatB; sec-independent protein translocase protein TatB
60BGCRMSO3-5	IOLFLCAL_00946	K03424	tatD; TatD DNase family protein [EC:3.1.21.-]
60BGCRMSO3-5	IOLFLCAL_02464	K03299	TC.GNTP; gluconate:H+ symporter, GntP family
60BGCRMSO3-5	IOLFLCAL_00763	K03545	tig; trigger factor
60BGCRMSO3-5	IOLFLCAL_02413	K11065	tpx; thioredoxin-dependent peroxiredoxin [EC:1.11.1.24]
60BGCRMSO3-5	IOLFLCAL_03182	K01695	trpA; tryptophan synthase alpha chain [EC:4.2.1.20]
60BGCRMSO3-5	IOLFLCAL_03185	K01817	trpF; phosphoribosylanthranilate isomerase [EC:5.3.1.24]
60BGCRMSO3-5	IOLFLCAL_02349	K01658	trpG; anthranilate synthase component II [EC:4.1.3.27]
60BGCRMSO3-5	IOLFLCAL_00674	K03671	trxA; thioredoxin 1
60BGCRMSO3-5	IOLFLCAL_01367	K06925	tsaE; tRNA threonylcarbamoyladenosine biosynthesis protein TsaE
60BGCRMSO3-5	IOLFLCAL_00839	K02357	tsf, TSFM; elongation factor Ts
60BGCRMSO3-5	IOLFLCAL_01481	K03690	ubiJ; ubiquinone biosynthesis accessory factor UbiJ
60BGCRMSO3-5	IOLFLCAL_02196	K05815	ugpE; sn-glycerol 3-phosphate transport system permease protein
60BGCRMSO3-5	IOLFLCAL_00836	K00806	uppS; undecaprenyl diphosphate synthase [EC:2.5.1.31]
60BGCRMSO3-5	IOLFLCAL_02474	K01465	URA4, pyrC; dihydroorotase [EC:3.5.2.3]
60BGCRMSO3-5	IOLFLCAL_02299	K11906	vasD, lip; type VI secretion system protein VasD
60BGCRMSO3-5	IOLFLCAL_02036	K07458	vsr; DNA mismatch endonuclease, patch repair protein [EC:3.1.-.-]
60BGCRMSO3-5	IOLFLCAL_01149	K02847	waaL, rfaL; O-antigen ligase [EC:2.4.1.-]
60BGCRMSO3-5	IOLFLCAL_03637	K01867	WARS, trpS; tryptophanyl-tRNA synthetase [EC:6.1.1.2]
60BGCRMSO3-5	IOLFLCAL_02104	K11444	wspR; two-component system, chemotaxis family, response regulator WspR [EC:2.7.7.65]
60BGCRMSO3-5	IOLFLCAL_01828	K03733	xerC; integrase/recombinase XerC
60BGCRMSO3-5	IOLFLCAL_01349	K03601	xseA; exodeoxyribonuclease VII large subunit [EC:3.1.11.6]
60BGCRMSO3-5	IOLFLCAL_01844	K13979	yahK; alcohol dehydrogenase (NADP+) [EC:1.1.1.2]
60BGCRMSO3-5	IOLFLCAL_02482	K01866	YARS, tyrS; tyrosyl-tRNA synthetase [EC:6.1.1.1]
60BGCRMSO3-5	IOLFLCAL_02952	K05800	ybaO; Lrp/AsnC family transcriptional regulator
60BGCRMSO3-5	IOLFLCAL_01063	K14287	ybdL; methionine transaminase [EC:2.6.1.88]
60BGCRMSO3-5	IOLFLCAL_00504	K07107	ybgC; acyl-CoA thioester hydrolase [EC:3.1.2.-]
60BGCRMSO3-5	IOLFLCAL_02868	K25422	yceF; 7-methyl-GTP pyrophosphatase [EC:3.6.1.-]
60BGCRMSO3-5	IOLFLCAL_04038	K09181	yfiQ; acetyltransferase
60BGCRMSO3-5	IOLFLCAL_00390	K11209	yghU, yfcG; GSH-dependent disulfide-bond oxidoreductase [EC:1.8.4.-]
60BGCRMSO3-5	IOLFLCAL_01628	K05808	yhbH; putative sigma-54 modulation protein
60BGCRMSO3-5	IOLFLCAL_01138	K06287	yhdE; nucleoside triphosphate pyrophosphatase [EC:3.6.1.-]
60BGCRMSO3-5	IOLFLCAL_02476	K07397	yhfA; putative redox protein
60BGCRMSO3-5	IOLFLCAL_03768	K03227	yscS, sctS, hrcS, ssaS; type III secretion protein S
60BGCRMSO3-5	IOLFLCAL_03755	K03228	yscT, sctT, hrcT, ssaT; type III secretion protein T
60BGCRMSO3-5	IOLFLCAL_02314	K16074	zntB; zinc transporter
60BGCRMSO3-5	IOLFLCAL_02248	K10954	zot; zona occludens toxin
60BGCRMSO3-9	GEBEMDLC_00146	K00024	mdh; malate dehydrogenase [EC:1.1.1.37]
60BGCRMSO3-9	GEBEMDLC_02939	K00029	E1.1.1.40, maeB; malate dehydrogenase (oxaloacetate-decarboxylating)(NADP+) [EC:1.1.1.40]
60BGCRMSO3-9	GEBEMDLC_03257	K00029	E1.1.1.40, maeB; malate dehydrogenase (oxaloacetate-decarboxylating)(NADP+) [EC:1.1.1.40]
60BGCRMSO3-9	GEBEMDLC_00103	K00033	PGD, gnd, gntZ; 6-phosphogluconate dehydrogenase [EC:1.1.1.44 1.1.1.343]
60BGCRMSO3-9	GEBEMDLC_04300	K00053	ilvC; ketol-acid reductoisomerase [EC:1.1.1.86]
60BGCRMSO3-9	GEBEMDLC_01583	K00060	tdh; threonine 3-dehydrogenase [EC:1.1.1.103]
60BGCRMSO3-9	GEBEMDLC_04591	K00088	IMPDH, guaB; IMP dehydrogenase [EC:1.1.1.205]
60BGCRMSO3-9	GEBEMDLC_00192	K00124	fdoH, fdsB; formate dehydrogenase iron-sulfur subunit
60BGCRMSO3-9	GEBEMDLC_02932	K00134	GAPDH, gapA; glyceraldehyde 3-phosphate dehydrogenase (phosphorylating) [EC:1.2.1.12]
60BGCRMSO3-9	GEBEMDLC_02125	K00148	fdhA; glutathione-independent formaldehyde dehydrogenase [EC:1.2.1.46]
60BGCRMSO3-9	GEBEMDLC_04431	K00163	aceE; pyruvate dehydrogenase E1 component [EC:1.2.4.1]
60BGCRMSO3-9	GEBEMDLC_05166	K00164	OGDH, sucA; 2-oxoglutarate dehydrogenase E1 component [EC:1.2.4.2]
60BGCRMSO3-9	GEBEMDLC_01821	K00167	BCKDHB, bkdA2; 2-oxoisovalerate dehydrogenase E1 component beta subunit [EC:1.2.4.4]
60BGCRMSO3-9	GEBEMDLC_00150	K00239	sdhA, frdA; succinate dehydrogenase / fumarate reductase, flavoprotein subunit [EC:1.3.5.1 1.3.5.4]
60BGCRMSO3-9	GEBEMDLC_00151	K00240	sdhB, frdB; succinate dehydrogenase / fumarate reductase, iron-sulfur subunit [EC:1.3.5.1 1.3.5.4]
60BGCRMSO3-9	GEBEMDLC_00149	K00242	sdhD, frdD; succinate dehydrogenase / fumarate reductase, membrane anchor subunit
60BGCRMSO3-9	GEBEMDLC_00470	K00253	IVD, ivd; isovaleryl-CoA dehydrogenase [EC:1.3.8.4]
60BGCRMSO3-9	GEBEMDLC_02910	K00261	GLUD1_2, gdhA; glutamate dehydrogenase (NAD(P)+) [EC:1.4.1.3]
60BGCRMSO3-9	GEBEMDLC_04089	K00278	nadB; L-aspartate oxidase [EC:1.4.3.16]
60BGCRMSO3-9	GEBEMDLC_02020	K00299	ssuE, msuE; FMN reductase [EC:1.5.1.38]
60BGCRMSO3-9	GEBEMDLC_02044	K00303	soxB; sarcosine oxidase, subunit beta [EC:1.5.3.24 1.5.3.1]
60BGCRMSO3-9	GEBEMDLC_02877	K00325	pntB; H+-translocating NAD(P) transhydrogenase subunit beta [EC:1.6.1.2 7.1.1.1]
60BGCRMSO3-9	GEBEMDLC_04313	K00330	nuoA; NADH-quinone oxidoreductase subunit A [EC:7.1.1.2]
60BGCRMSO3-9	GEBEMDLC_04314	K00331	nuoB; NADH-quinone oxidoreductase subunit B [EC:7.1.1.2]
60BGCRMSO3-9	GEBEMDLC_04315	K00332	nuoC; NADH-quinone oxidoreductase subunit C [EC:7.1.1.2]
60BGCRMSO3-9	GEBEMDLC_04316	K00333	nuoD; NADH-quinone oxidoreductase subunit D [EC:7.1.1.2]
60BGCRMSO3-9	GEBEMDLC_04317	K00334	nuoE; NADH-quinone oxidoreductase subunit E [EC:7.1.1.2]
60BGCRMSO3-9	GEBEMDLC_04320	K00337	nuoH; NADH-quinone oxidoreductase subunit H [EC:7.1.1.2]
60BGCRMSO3-9	GEBEMDLC_04323	K00340	nuoK; NADH-quinone oxidoreductase subunit K [EC:7.1.1.2]
60BGCRMSO3-9	GEBEMDLC_04324	K00341	nuoL; NADH-quinone oxidoreductase subunit L [EC:7.1.1.2]
60BGCRMSO3-9	GEBEMDLC_02657	K00384	trxB, TRR; thioredoxin reductase (NADPH) [EC:1.8.1.9]
60BGCRMSO3-9	GEBEMDLC_03134	K00411	UQCRFS1, RIP1, petA; ubiquinol-cytochrome c reductase iron-sulfur subunit [EC:7.1.1.8]
60BGCRMSO3-9	GEBEMDLC_03789	K00424	cydX; cytochrome bd-I ubiquinol oxidase subunit X [EC:7.1.1.7]
60BGCRMSO3-9	GEBEMDLC_00905	K00499	CMO; choline monooxygenase [EC:1.14.15.7]
60BGCRMSO3-9	GEBEMDLC_03707	K00548	metH, MTR; 5-methyltetrahydrofolate--homocysteine methyltransferase [EC:2.1.1.13]
60BGCRMSO3-9	GEBEMDLC_02888	K00602	purH; phosphoribosylaminoimidazolecarboxamide formyltransferase / IMP cyclohydrolase [EC:2.1.2.3 3.5.4.10]
60BGCRMSO3-9	GEBEMDLC_02745	K00609	pyrB, PYR2; aspartate carbamoyltransferase catalytic subunit [EC:2.1.3.2]
60BGCRMSO3-9	GEBEMDLC_04025	K00611	OTC, argF, argI; ornithine carbamoyltransferase [EC:2.1.3.3]
60BGCRMSO3-9	GEBEMDLC_04773	K00626	ACAT, atoB; acetyl-CoA C-acetyltransferase [EC:2.3.1.9]
60BGCRMSO3-9	GEBEMDLC_01887	K00632	fadA, fadI; acetyl-CoA acyltransferase [EC:2.3.1.16]
60BGCRMSO3-9	GEBEMDLC_03550	K00641	metX; homoserine O-acetyltransferase/O-succinyltransferase [EC:2.3.1.31 2.3.1.46]
60BGCRMSO3-9	GEBEMDLC_02512	K00648	fabH; 3-oxoacyl-[acyl-carrier-protein] synthase III [EC:2.3.1.180]
60BGCRMSO3-9	GEBEMDLC_05165	K00658	DLST, sucB; 2-oxoglutarate dehydrogenase E2 component (dihydrolipoamide succinyltransferase) [EC:2.3.1.61]
60BGCRMSO3-9	GEBEMDLC_04557	K00674	dapD; 2,3,4,5-tetrahydropyridine-2,6-dicarboxylate N-succinyltransferase [EC:2.3.1.117]
60BGCRMSO3-9	GEBEMDLC_02474	K00697	otsA; trehalose 6-phosphate synthase [EC:2.4.1.15 2.4.1.347]
60BGCRMSO3-9	GEBEMDLC_02975	K00760	hprT, hpt, HPRT1; hypoxanthine phosphoribosyltransferase [EC:2.4.2.8]
60BGCRMSO3-9	GEBEMDLC_03258	K00762	pyrE; orotate phosphoribosyltransferase [EC:2.4.2.10]
60BGCRMSO3-9	GEBEMDLC_02532	K00763	pncB, NAPRT1; nicotinate phosphoribosyltransferase [EC:6.3.4.21]
60BGCRMSO3-9	GEBEMDLC_03151	K00765	hisG; ATP phosphoribosyltransferase [EC:2.4.2.17]
60BGCRMSO3-9	GEBEMDLC_03031	K00766	trpD; anthranilate phosphoribosyltransferase [EC:2.4.2.18]
60BGCRMSO3-9	GEBEMDLC_03565	K00789	metK, MAT; S-adenosylmethionine synthetase [EC:2.5.1.6]
60BGCRMSO3-9	GEBEMDLC_02676	K00794	ribH, RIB4; 6,7-dimethyl-8-ribityllumazine synthase [EC:2.5.1.78]
60BGCRMSO3-9	GEBEMDLC_04571	K00806	uppS; undecaprenyl diphosphate synthase [EC:2.5.1.31]
60BGCRMSO3-9	GEBEMDLC_01890	K00823	puuE; 4-aminobutyrate aminotransferase [EC:2.6.1.19]
60BGCRMSO3-9	GEBEMDLC_02665	K00845	glk; glucokinase [EC:2.7.1.2]
60BGCRMSO3-9	GEBEMDLC_02839	K00858	ppnK, NADK; NAD+ kinase [EC:2.7.1.23]
60BGCRMSO3-9	GEBEMDLC_03966	K00873	PK, pyk; pyruvate kinase [EC:2.7.1.40]
60BGCRMSO3-9	GEBEMDLC_03178	K00891	aroK, aroL; shikimate kinase [EC:2.7.1.71]
60BGCRMSO3-9	GEBEMDLC_04503	K00928	lysC; aspartate kinase [EC:2.7.2.4]
60BGCRMSO3-9	GEBEMDLC_03553	K00930	argB; acetylglutamate kinase [EC:2.7.2.8]
60BGCRMSO3-9	GEBEMDLC_02980	K00931	proB; glutamate 5-kinase [EC:2.7.2.11]
60BGCRMSO3-9	GEBEMDLC_04031	K00939	adk, AK; adenylate kinase [EC:2.7.4.3]
60BGCRMSO3-9	GEBEMDLC_04748	K00940	ndk, NME; nucleoside-diphosphate kinase [EC:2.7.4.6]
60BGCRMSO3-9	GEBEMDLC_02752	K00941	thiD; hydroxymethylpyrimidine/phosphomethylpyrimidine kinase [EC:2.7.1.49 2.7.4.7]
60BGCRMSO3-9	GEBEMDLC_02637	K00942	gmk, GUK1; guanylate kinase [EC:2.7.4.8]
60BGCRMSO3-9	GEBEMDLC_02584	K00945	cmk; CMP/dCMP kinase [EC:2.7.4.25]
60BGCRMSO3-9	GEBEMDLC_03806	K00948	PRPS, prsA; ribose-phosphate pyrophosphokinase [EC:2.7.6.1]
60BGCRMSO3-9	GEBEMDLC_03800	K00954	E2.7.7.3A, coaD, kdtB; pantetheine-phosphate adenylyltransferase [EC:2.7.7.3]
60BGCRMSO3-9	GEBEMDLC_04308	K00962	pnp, PNPT1; polyribonucleotide nucleotidyltransferase [EC:2.7.7.8]
60BGCRMSO3-9	GEBEMDLC_02841	K00982	glnE; [glutamine synthetase] adenylyltransferase / [glutamine synthetase]-adenylyl-L-tyrosine phosphorylase [EC:2.7.7.42 2.7.7.89]
60BGCRMSO3-9	GEBEMDLC_04624	K00991	ispD; 2-C-methyl-D-erythritol 4-phosphate cytidylyltransferase [EC:2.7.7.60]
60BGCRMSO3-9	GEBEMDLC_03008	K01000	mraY; phospho-N-acetylmuramoyl-pentapeptide-transferase [EC:2.7.8.13]
60BGCRMSO3-9	GEBEMDLC_04584	K01007	pps, ppsA; pyruvate, water dikinase [EC:2.7.9.2]
60BGCRMSO3-9	GEBEMDLC_05221	K01028	scoA; 3-oxoacid CoA-transferase subunit A [EC:2.8.3.5]
60BGCRMSO3-9	GEBEMDLC_03804	K01056	PTH1, pth, spoVC; peptidyl-tRNA hydrolase, PTH1 family [EC:3.1.1.29]
60BGCRMSO3-9	GEBEMDLC_02635	K01139	spoT; GTP diphosphokinase / guanosine-3',5'-bis(diphosphate) 3'-diphosphatase [EC:2.7.6.5 3.1.7.2]
60BGCRMSO3-9	GEBEMDLC_02955	K01147	rnb; exoribonuclease II [EC:3.1.13.1]
60BGCRMSO3-9	GEBEMDLC_03289	K01251	E3.3.1.1, ahcY; adenosylhomocysteinase [EC:3.3.1.1]
60BGCRMSO3-9	GEBEMDLC_04566	K01265	map; methionyl aminopeptidase [EC:3.4.11.18]
60BGCRMSO3-9	GEBEMDLC_04649	K01338	lon; ATP-dependent Lon protease [EC:3.4.21.53]
60BGCRMSO3-9	GEBEMDLC_05057	K01356	lexA; repressor LexA [EC:3.4.21.88]
60BGCRMSO3-9	GEBEMDLC_04647	K01358	clpP, CLPP; ATP-dependent Clp protease, protease subunit [EC:3.4.21.92]
60BGCRMSO3-9	GEBEMDLC_03557	K01419	hslV, clpQ; ATP-dependent HslUV protease, peptidase subunit HslV [EC:3.4.25.2]
60BGCRMSO3-9	GEBEMDLC_02712	K01428	ureC; urease subunit alpha [EC:3.5.1.5]
60BGCRMSO3-9	GEBEMDLC_02710	K01430	ureA; urease subunit gamma [EC:3.5.1.5]
60BGCRMSO3-9	GEBEMDLC_03785	K01443	nagA, AMDHD2; N-acetylglucosamine-6-phosphate deacetylase [EC:3.5.1.25]
60BGCRMSO3-9	GEBEMDLC_04161	K01494	dcd; dCTP deaminase [EC:3.5.4.13]
60BGCRMSO3-9	GEBEMDLC_00691	K01505	E3.5.99.7; 1-aminocyclopropane-1-carboxylate deaminase [EC:3.5.99.7]
60BGCRMSO3-9	GEBEMDLC_04173	K01507	ppa; inorganic pyrophosphatase [EC:3.6.1.1]
60BGCRMSO3-9	GEBEMDLC_03142	K01523	hisE; phosphoribosyl-ATP pyrophosphohydrolase [EC:3.6.1.31]
60BGCRMSO3-9	GEBEMDLC_02307	K01524	ppx-gppA; exopolyphosphatase / guanosine-5'-triphosphate,3'-diphosphate pyrophosphatase [EC:3.6.1.11 3.6.1.40]
60BGCRMSO3-9	GEBEMDLC_04279	K01547	kdpB; potassium-transporting ATPase ATP-binding subunit [EC:7.2.2.6]
60BGCRMSO3-9	GEBEMDLC_01595	K01574	adc; acetoacetate decarboxylase [EC:4.1.1.4]
60BGCRMSO3-9	GEBEMDLC_04151	K01579	panD; aspartate 1-decarboxylase [EC:4.1.1.11]
60BGCRMSO3-9	GEBEMDLC_04162	K01584	adiA; arginine decarboxylase [EC:4.1.1.19]
60BGCRMSO3-9	GEBEMDLC_03969	K01588	purE; 5-(carboxyamino)imidazole ribonucleotide mutase [EC:5.4.99.18]
60BGCRMSO3-9	GEBEMDLC_03391	K01599	hemE, UROD; uroporphyrinogen decarboxylase [EC:4.1.1.37]
60BGCRMSO3-9	GEBEMDLC_04301	K01613	psd, PISD; phosphatidylserine decarboxylase [EC:4.1.1.65]
60BGCRMSO3-9	GEBEMDLC_03967	K01624	FBA, fbaA; fructose-bisphosphate aldolase, class II [EC:4.1.2.13]
60BGCRMSO3-9	GEBEMDLC_02915	K01625	eda; 2-dehydro-3-deoxyphosphogluconate aldolase / (4S)-4-hydroxy-2-oxoglutarate aldolase [EC:4.1.2.14 4.1.3.42]
60BGCRMSO3-9	GEBEMDLC_02845	K01626	E2.5.1.54, aroF, aroG, aroH; 3-deoxy-7-phosphoheptulonate synthase [EC:2.5.1.54]
60BGCRMSO3-9	GEBEMDLC_03660	K01633	folB; 7,8-dihydroneopterin aldolase/epimerase/oxygenase [EC:4.1.2.25 5.1.99.8 1.13.11.81]
60BGCRMSO3-9	GEBEMDLC_00153	K01647	CS, gltA; citrate synthase [EC:2.3.3.1]
60BGCRMSO3-9	GEBEMDLC_04303	K01649	leuA, IMS; 2-isopropylmalate synthase [EC:2.3.3.13]
60BGCRMSO3-9	GEBEMDLC_04298	K01652	E2.2.1.6L, ilvB, ilvG, ilvI; acetolactate synthase I/II/III large subunit [EC:2.2.1.6]
60BGCRMSO3-9	GEBEMDLC_04299	K01653	E2.2.1.6S, ilvH, ilvN; acetolactate synthase I/III small subunit [EC:2.2.1.6]
60BGCRMSO3-9	GEBEMDLC_01462	K01659	prpC; 2-methylcitrate synthase [EC:2.3.3.5]
60BGCRMSO3-9	GEBEMDLC_00902	K01662	dxs; 1-deoxy-D-xylulose-5-phosphate synthase [EC:2.2.1.7]
60BGCRMSO3-9	GEBEMDLC_04368	K01676	E4.2.1.2A, fumA, fumB; fumarate hydratase, class I [EC:4.2.1.2]
60BGCRMSO3-9	GEBEMDLC_02541	K01679	E4.2.1.2B, fumC, FH; fumarate hydratase, class II [EC:4.2.1.2]
60BGCRMSO3-9	GEBEMDLC_00142	K01681	ACO, acnA; aconitate hydratase [EC:4.2.1.3]
60BGCRMSO3-9	GEBEMDLC_03910	K01684	dgoD; galactonate dehydratase [EC:4.2.1.6]
60BGCRMSO3-9	GEBEMDLC_04461	K01689	ENO, eno; enolase [EC:4.2.1.11]
60BGCRMSO3-9	GEBEMDLC_02916	K01690	edd; phosphogluconate dehydratase [EC:4.2.1.12]
60BGCRMSO3-9	GEBEMDLC_03148	K01693	hisB; imidazoleglycerol-phosphate dehydratase [EC:4.2.1.19]
60BGCRMSO3-9	GEBEMDLC_00170	K01695	trpA; tryptophan synthase alpha chain [EC:4.2.1.20]
60BGCRMSO3-9	GEBEMDLC_00168	K01696	trpB; tryptophan synthase beta chain [EC:4.2.1.20]
60BGCRMSO3-9	GEBEMDLC_00161	K01704	leuD, IPMI-S; 3-isopropylmalate/(R)-2-methylmalate dehydratase small subunit [EC:4.2.1.33 4.2.1.35]
60BGCRMSO3-9	GEBEMDLC_01591	K01706	gudD; glucarate dehydratase [EC:4.2.1.40]
60BGCRMSO3-9	GEBEMDLC_01923	K01708	garD; galactarate dehydratase [EC:4.2.1.42]
60BGCRMSO3-9	GEBEMDLC_05226	K01736	aroC; chorismate synthase [EC:4.2.3.5]
60BGCRMSO3-9	GEBEMDLC_02043	K01752	E4.3.1.17, sdaA, sdaB, tdcG; L-serine dehydratase [EC:4.3.1.17]
60BGCRMSO3-9	GEBEMDLC_04164	K01755	argH, ASL; argininosuccinate lyase [EC:4.3.2.1]
60BGCRMSO3-9	GEBEMDLC_02912	K01756	purB, ADSL; adenylosuccinate lyase [EC:4.3.2.2]
60BGCRMSO3-9	GEBEMDLC_04625	K01770	ispF; 2-C-methyl-D-erythritol 2,4-cyclodiphosphate synthase [EC:4.6.1.12]
60BGCRMSO3-9	GEBEMDLC_03026	K01783	rpe, RPE; ribulose-phosphate 3-epimerase [EC:5.1.3.1]
60BGCRMSO3-9	GEBEMDLC_04658	K01810	GPI, pgi; glucose-6-phosphate isomerase [EC:5.3.1.9]
60BGCRMSO3-9	GEBEMDLC_03145	K01814	hisA; phosphoribosylformimino-5-aminoimidazole carboxamide ribotide isomerase [EC:5.3.1.16]
60BGCRMSO3-9	GEBEMDLC_02896	K01866	YARS, tyrS; tyrosyl-tRNA synthetase [EC:6.1.1.1]
60BGCRMSO3-9	GEBEMDLC_05215	K01868	TARS, thrS; threonyl-tRNA synthetase [EC:6.1.1.3]
60BGCRMSO3-9	GEBEMDLC_04082	K01870	IARS, ileS; isoleucyl-tRNA synthetase [EC:6.1.1.5]
60BGCRMSO3-9	GEBEMDLC_03863	K01876	DARS2, aspS; aspartyl-tRNA synthetase [EC:6.1.1.12]
60BGCRMSO3-9	GEBEMDLC_03947	K01902	sucD; succinyl-CoA synthetase alpha subunit [EC:6.2.1.5]
60BGCRMSO3-9	GEBEMDLC_04399	K01915	glnA, GLUL; glutamine synthetase [EC:6.3.1.2]
60BGCRMSO3-9	GEBEMDLC_04411	K01915	glnA, GLUL; glutamine synthetase [EC:6.3.1.2]
60BGCRMSO3-9	GEBEMDLC_03751	K01919	gshA; glutamate--cysteine ligase [EC:6.3.2.2]
60BGCRMSO3-9	GEBEMDLC_03004	K01924	murC; UDP-N-acetylmuramate--alanine ligase [EC:6.3.2.8]
60BGCRMSO3-9	GEBEMDLC_02824	K01933	purM; phosphoribosylformylglycinamidine cyclo-ligase [EC:6.3.3.1]
60BGCRMSO3-9	GEBEMDLC_04762	K01939	purA, ADSS; adenylosuccinate synthase [EC:6.3.4.4]
60BGCRMSO3-9	GEBEMDLC_03651	K01940	argG, ASS1; argininosuccinate synthase [EC:6.3.4.5]
60BGCRMSO3-9	GEBEMDLC_04269	K01945	purD; phosphoribosylamine---glycine ligase [EC:6.3.4.13]
60BGCRMSO3-9	GEBEMDLC_04593	K01951	guaA, GMPS; GMP synthase (glutamine-hydrolysing) [EC:6.3.5.2]
60BGCRMSO3-9	GEBEMDLC_02324	K01955	carB, CPA2; carbamoyl-phosphate synthase large subunit [EC:6.3.5.5]
60BGCRMSO3-9	GEBEMDLC_02962	K01961	accC; acetyl-CoA carboxylase, biotin carboxylase subunit [EC:6.4.1.2 6.3.4.14]
60BGCRMSO3-9	GEBEMDLC_00171	K01963	accD; acetyl-CoA carboxylase carboxyl transferase subunit beta [EC:6.4.1.2 2.1.3.15]
60BGCRMSO3-9	GEBEMDLC_00469	K01969	E6.4.1.4B; 3-methylcrotonyl-CoA carboxylase beta subunit [EC:6.4.1.4]
60BGCRMSO3-9	GEBEMDLC_03155	K01990	ABC-2.A; ABC-2 type transport system ATP-binding protein
60BGCRMSO3-9	GEBEMDLC_04098	K01995	livG; branched-chain amino acid transport system ATP-binding protein
60BGCRMSO3-9	GEBEMDLC_03409	K01997	livH; branched-chain amino acid transport system permease protein
60BGCRMSO3-9	GEBEMDLC_04096	K01997	livH; branched-chain amino acid transport system permease protein
60BGCRMSO3-9	GEBEMDLC_04097	K01998	livM; branched-chain amino acid transport system permease protein
60BGCRMSO3-9	GEBEMDLC_03284	K01999	livK; branched-chain amino acid transport system substrate-binding protein
60BGCRMSO3-9	GEBEMDLC_03388	K01999	livK; branched-chain amino acid transport system substrate-binding protein
60BGCRMSO3-9	GEBEMDLC_02023	K02001	proW; glycine betaine/proline transport system permease protein
60BGCRMSO3-9	GEBEMDLC_02311	K02039	phoU; phosphate transport system protein
60BGCRMSO3-9	GEBEMDLC_05055	K02046	cysU; sulfate/thiosulfate transport system permease protein
60BGCRMSO3-9	GEBEMDLC_04188	K02049	ABC.SN.A; NitT/TauT family transport system ATP-binding protein
60BGCRMSO3-9	GEBEMDLC_04187	K02050	ABC.SN.P; NitT/TauT family transport system permease protein
60BGCRMSO3-9	GEBEMDLC_03161	K02065	mlaF, linL, mkl; phospholipid/cholesterol/gamma-HCH transport system ATP-binding protein
60BGCRMSO3-9	GEBEMDLC_03722	K02065	mlaF, linL, mkl; phospholipid/cholesterol/gamma-HCH transport system ATP-binding protein
60BGCRMSO3-9	GEBEMDLC_02571	K02071	metN; D-methionine transport system ATP-binding protein
60BGCRMSO3-9	GEBEMDLC_02570	K02072	metI; D-methionine transport system permease protein
60BGCRMSO3-9	GEBEMDLC_02509	K02078	acpP; acyl carrier protein
60BGCRMSO3-9	GEBEMDLC_03401	K02108	ATPF0A, atpB; F-type H+-transporting ATPase subunit a
60BGCRMSO3-9	GEBEMDLC_03400	K02110	ATPF0C, atpE; F-type H+-transporting ATPase subunit c
60BGCRMSO3-9	GEBEMDLC_03397	K02111	ATPF1A, atpA; F-type H+/Na+-transporting ATPase subunit alpha [EC:7.1.2.2 7.2.2.1]
60BGCRMSO3-9	GEBEMDLC_03395	K02112	ATPF1B, atpD; F-type H+/Na+-transporting ATPase subunit beta [EC:7.1.2.2 7.2.2.1]
60BGCRMSO3-9	GEBEMDLC_03394	K02114	ATPF1E, atpC; F-type H+-transporting ATPase subunit epsilon
60BGCRMSO3-9	GEBEMDLC_03396	K02115	ATPF1G, atpG; F-type H+-transporting ATPase subunit gamma
60BGCRMSO3-9	GEBEMDLC_03772	K02276	coxC, ctaE; cytochrome c oxidase subunit III [EC:7.1.1.9]
60BGCRMSO3-9	GEBEMDLC_05151	K02283	cpaF, tadA; pilus assembly protein CpaF [EC:7.4.2.8]
60BGCRMSO3-9	GEBEMDLC_01020	K02298	cyoB; cytochrome o ubiquinol oxidase subunit I [EC:7.1.1.3]
60BGCRMSO3-9	GEBEMDLC_04698	K02314	dnaB; replicative DNA helicase [EC:5.6.2.3]
60BGCRMSO3-9	GEBEMDLC_03467	K02338	dnaN; DNA polymerase III subunit beta [EC:2.7.7.7]
60BGCRMSO3-9	GEBEMDLC_04130	K02339	holC; DNA polymerase III subunit chi [EC:2.7.7.7]
60BGCRMSO3-9	GEBEMDLC_02492	K02356	efp; elongation factor P
60BGCRMSO3-9	GEBEMDLC_04568	K02357	tsf, TSFM; elongation factor Ts
60BGCRMSO3-9	GEBEMDLC_03619	K02388	flgC; flagellar basal-body rod protein FlgC
60BGCRMSO3-9	GEBEMDLC_03625	K02394	flgI; flagellar P-ring protein FlgI
60BGCRMSO3-9	GEBEMDLC_03293	K02400	flhA; flagellar biosynthesis protein FlhA
60BGCRMSO3-9	GEBEMDLC_03309	K02402	flhC; flagellar transcriptional activator FlhC
60BGCRMSO3-9	GEBEMDLC_03310	K02403	flhD; flagellar transcriptional activator FlhD
60BGCRMSO3-9	GEBEMDLC_03290	K02405	fliA, whiG; RNA polymerase sigma factor FliA
60BGCRMSO3-9	GEBEMDLC_03450	K02419	fliP; flagellar biosynthesis protein FliP
60BGCRMSO3-9	GEBEMDLC_03542	K02434	gatB, PET112; aspartyl-tRNA(Asn)/glutamyl-tRNA(Gln) amidotransferase subunit B [EC:6.3.5.6 6.3.5.7]
60BGCRMSO3-9	GEBEMDLC_01970	K02444	glpR; DeoR family transcriptional regulator, glycerol-3-phosphate regulon repressor
60BGCRMSO3-9	GEBEMDLC_03433	K02455	gspF; general secretion pathway protein F
60BGCRMSO3-9	GEBEMDLC_03435	K02456	gspG; general secretion pathway protein G
60BGCRMSO3-9	GEBEMDLC_02590	K02469	gyrA; DNA gyrase subunit A [EC:5.6.2.2]
60BGCRMSO3-9	GEBEMDLC_03419	K02483	K02483; two-component system, OmpR family, response regulator
60BGCRMSO3-9	GEBEMDLC_03943	K02483	K02483; two-component system, OmpR family, response regulator
60BGCRMSO3-9	GEBEMDLC_03046	K02492	hemA; glutamyl-tRNA reductase [EC:1.2.1.70]
60BGCRMSO3-9	GEBEMDLC_03144	K02500	hisF; imidazole glycerol-phosphate synthase subunit HisF [EC:4.3.2.10]
60BGCRMSO3-9	GEBEMDLC_03564	K02517	lpxL, htrB; Kdo2-lipid IVA lauroyltransferase/acyltransferase [EC:2.3.1.241 2.3.1.-]
60BGCRMSO3-9	GEBEMDLC_03202	K02518	infA; translation initiation factor IF-1
60BGCRMSO3-9	GEBEMDLC_03308	K02556	motA; chemotaxis protein MotA
60BGCRMSO3-9	GEBEMDLC_05175	K02600	nusA; transcription termination/antitermination protein NusA
60BGCRMSO3-9	GEBEMDLC_03237	K02601	nusG; transcription termination/antitermination protein NusG
60BGCRMSO3-9	GEBEMDLC_03246	K02610	paaB; ring-1,2-phenylacetyl-CoA epoxidase subunit PaaB
60BGCRMSO3-9	GEBEMDLC_04695	K02686	priB; primosomal replication protein N
60BGCRMSO3-9	GEBEMDLC_03754	K02784	ptsH; phosphocarrier protein HPr
60BGCRMSO3-9	GEBEMDLC_03961	K02843	waaF, rfaF; heptosyltransferase II [EC:2.4.-.-]
60BGCRMSO3-9	GEBEMDLC_03235	K02863	RP-L1, MRPL1, rplA; large subunit ribosomal protein L1
60BGCRMSO3-9	GEBEMDLC_03236	K02867	RP-L11, MRPL11, rplK; large subunit ribosomal protein L11
60BGCRMSO3-9	GEBEMDLC_02901	K02871	RP-L13, MRPL13, rplM; large subunit ribosomal protein L13
60BGCRMSO3-9	GEBEMDLC_03213	K02874	RP-L14, MRPL14, rplN; large subunit ribosomal protein L14
60BGCRMSO3-9	GEBEMDLC_03204	K02876	RP-L15, MRPL15, rplO; large subunit ribosomal protein L15
60BGCRMSO3-9	GEBEMDLC_03216	K02878	RP-L16, MRPL16, rplP; large subunit ribosomal protein L16
60BGCRMSO3-9	GEBEMDLC_03196	K02879	RP-L17, MRPL17, rplQ; large subunit ribosomal protein L17
60BGCRMSO3-9	GEBEMDLC_02557	K02884	RP-L19, MRPL19, rplS; large subunit ribosomal protein L19
60BGCRMSO3-9	GEBEMDLC_03220	K02886	RP-L2, MRPL2, rplB; large subunit ribosomal protein L2
60BGCRMSO3-9	GEBEMDLC_05212	K02887	RP-L20, MRPL20, rplT; large subunit ribosomal protein L20
60BGCRMSO3-9	GEBEMDLC_02983	K02888	RP-L21, MRPL21, rplU; large subunit ribosomal protein L21
60BGCRMSO3-9	GEBEMDLC_03218	K02890	RP-L22, MRPL22, rplV; large subunit ribosomal protein L22
60BGCRMSO3-9	GEBEMDLC_03221	K02892	RP-L23, MRPL23, rplW; large subunit ribosomal protein L23
60BGCRMSO3-9	GEBEMDLC_03212	K02895	RP-L24, MRPL24, rplX; large subunit ribosomal protein L24
60BGCRMSO3-9	GEBEMDLC_02982	K02899	RP-L27, MRPL27, rpmA; large subunit ribosomal protein L27
60BGCRMSO3-9	GEBEMDLC_04091	K02902	RP-L28, MRPL28, rpmB; large subunit ribosomal protein L28
60BGCRMSO3-9	GEBEMDLC_03215	K02904	RP-L29, rpmC; large subunit ribosomal protein L29
60BGCRMSO3-9	GEBEMDLC_03223	K02906	RP-L3, MRPL3, rplC; large subunit ribosomal protein L3
60BGCRMSO3-9	GEBEMDLC_03205	K02907	RP-L30, MRPL30, rpmD; large subunit ribosomal protein L30
60BGCRMSO3-9	GEBEMDLC_04730	K02909	RP-L31, rpmE; large subunit ribosomal protein L31
60BGCRMSO3-9	GEBEMDLC_02514	K02911	RP-L32, MRPL32, rpmF; large subunit ribosomal protein L32
60BGCRMSO3-9	GEBEMDLC_03469	K02914	RP-L34, MRPL34, rpmH; large subunit ribosomal protein L34
60BGCRMSO3-9	GEBEMDLC_05213	K02916	RP-L35, MRPL35, rpmI; large subunit ribosomal protein L35
60BGCRMSO3-9	GEBEMDLC_03201	K02919	RP-L36, MRPL36, rpmJ; large subunit ribosomal protein L36
60BGCRMSO3-9	GEBEMDLC_03222	K02926	RP-L4, MRPL4, rplD; large subunit ribosomal protein L4
60BGCRMSO3-9	GEBEMDLC_03211	K02931	RP-L5, MRPL5, rplE; large subunit ribosomal protein L5
60BGCRMSO3-9	GEBEMDLC_03208	K02933	RP-L6, MRPL6, rplF; large subunit ribosomal protein L6
60BGCRMSO3-9	GEBEMDLC_02583	K02945	RP-S1, rpsA; small subunit ribosomal protein S1
60BGCRMSO3-9	GEBEMDLC_03224	K02946	RP-S10, MRPS10, rpsJ; small subunit ribosomal protein S10
60BGCRMSO3-9	GEBEMDLC_03228	K02950	RP-S12, MRPS12, rpsL; small subunit ribosomal protein S12
60BGCRMSO3-9	GEBEMDLC_03200	K02952	RP-S13, rpsM; small subunit ribosomal protein S13
60BGCRMSO3-9	GEBEMDLC_03210	K02954	RP-S14, MRPS14, rpsN; small subunit ribosomal protein S14
60BGCRMSO3-9	GEBEMDLC_04307	K02956	RP-S15, MRPS15, rpsO; small subunit ribosomal protein S15
60BGCRMSO3-9	GEBEMDLC_02560	K02959	RP-S16, MRPS16, rpsP; small subunit ribosomal protein S16
60BGCRMSO3-9	GEBEMDLC_03214	K02961	RP-S17, MRPS17, rpsQ; small subunit ribosomal protein S17
60BGCRMSO3-9	GEBEMDLC_04696	K02963	RP-S18, MRPS18, rpsR; small subunit ribosomal protein S18
60BGCRMSO3-9	GEBEMDLC_03219	K02965	RP-S19, rpsS; small subunit ribosomal protein S19
60BGCRMSO3-9	GEBEMDLC_04567	K02967	RP-S2, MRPS2, rpsB; small subunit ribosomal protein S2
60BGCRMSO3-9	GEBEMDLC_04027	K02968	RP-S20, rpsT; small subunit ribosomal protein S20
60BGCRMSO3-9	GEBEMDLC_00898	K02970	RP-S21, MRPS21, rpsU; small subunit ribosomal protein S21
60BGCRMSO3-9	GEBEMDLC_03316	K02970	RP-S21, MRPS21, rpsU; small subunit ribosomal protein S21
60BGCRMSO3-9	GEBEMDLC_03217	K02982	RP-S3, rpsC; small subunit ribosomal protein S3
60BGCRMSO3-9	GEBEMDLC_03198	K02986	RP-S4, rpsD; small subunit ribosomal protein S4
60BGCRMSO3-9	GEBEMDLC_03206	K02988	RP-S5, MRPS5, rpsE; small subunit ribosomal protein S5
60BGCRMSO3-9	GEBEMDLC_04694	K02990	RP-S6, MRPS6, rpsF; small subunit ribosomal protein S6
60BGCRMSO3-9	GEBEMDLC_03227	K02992	RP-S7, MRPS7, rpsG; small subunit ribosomal protein S7
60BGCRMSO3-9	GEBEMDLC_03209	K02994	RP-S8, rpsH; small subunit ribosomal protein S8
60BGCRMSO3-9	GEBEMDLC_02900	K02996	RP-S9, MRPS9, rpsI; small subunit ribosomal protein S9
60BGCRMSO3-9	GEBEMDLC_03197	K03040	rpoA; DNA-directed RNA polymerase subunit alpha [EC:2.7.7.6]
60BGCRMSO3-9	GEBEMDLC_03231	K03046	rpoC; DNA-directed RNA polymerase subunit beta' [EC:2.7.7.6]
60BGCRMSO3-9	GEBEMDLC_02636	K03060	rpoZ; DNA-directed RNA polymerase subunit omega [EC:2.7.7.6]
60BGCRMSO3-9	GEBEMDLC_03761	K03071	secB; preprotein translocase subunit SecB
60BGCRMSO3-9	GEBEMDLC_03238	K03073	secE; preprotein translocase subunit SecE
60BGCRMSO3-9	GEBEMDLC_02865	K03074	secF; preprotein translocase subunit SecF
60BGCRMSO3-9	GEBEMDLC_03203	K03076	secY; preprotein translocase subunit SecY
60BGCRMSO3-9	GEBEMDLC_00895	K03086	rpoD; RNA polymerase primary sigma factor
60BGCRMSO3-9	GEBEMDLC_04743	K03087	rpoS; RNA polymerase nonessential primary-like sigma factor
60BGCRMSO3-9	GEBEMDLC_02506	K03088	rpoE; RNA polymerase sigma-70 factor, ECF subfamily
60BGCRMSO3-9	GEBEMDLC_04297	K03088	rpoE; RNA polymerase sigma-70 factor, ECF subfamily
60BGCRMSO3-9	GEBEMDLC_03793	K03089	rpoH; RNA polymerase sigma-32 factor
60BGCRMSO3-9	GEBEMDLC_02974	K03106	SRP54, ffh; signal recognition particle subunit SRP54 [EC:3.6.5.4]
60BGCRMSO3-9	GEBEMDLC_03832	K03111	ssb; single-strand DNA-binding protein
60BGCRMSO3-9	GEBEMDLC_02421	K03147	thiC; phosphomethylpyrimidine synthase [EC:4.1.99.17]
60BGCRMSO3-9	GEBEMDLC_03519	K03169	topB; DNA topoisomerase III [EC:5.6.2.1]
60BGCRMSO3-9	GEBEMDLC_03856	K03183	ubiE; demethylmenaquinone methyltransferase / 2-methoxy-6-polyprenyl-1,4-benzoquinol methylase [EC:2.1.1.163 2.1.1.201]
60BGCRMSO3-9	GEBEMDLC_02715	K03189	ureG; urease accessory protein
60BGCRMSO3-9	GEBEMDLC_02862	K03210	yajC; preprotein translocase subunit YajC
60BGCRMSO3-9	GEBEMDLC_05131	K03218	rlmB; 23S rRNA (guanosine2251-2'-O)-methyltransferase [EC:2.1.1.185]
60BGCRMSO3-9	GEBEMDLC_01792	K03226	yscR, sctR, hrcR, ssaR; type III secretion protein R
60BGCRMSO3-9	GEBEMDLC_02577	K03274	gmhD, rfaD; ADP-L-glycero-D-manno-heptose 6-epimerase [EC:5.1.3.20]
60BGCRMSO3-9	GEBEMDLC_02591	K03286	TC.OOP; OmpA-OmpF porin, OOP family
60BGCRMSO3-9	GEBEMDLC_02914	K03299	TC.GNTP; gluconate:H+ symporter, GntP family
60BGCRMSO3-9	GEBEMDLC_03750	K03320	amt, AMT, MEP; ammonium transporter, Amt family
60BGCRMSO3-9	GEBEMDLC_03300	K03412	cheB; two-component system, chemotaxis family, protein-glutamate methylesterase/glutaminase [EC:3.1.1.61 3.5.1.44]
60BGCRMSO3-9	GEBEMDLC_03299	K03413	cheY; two-component system, chemotaxis family, chemotaxis protein CheY
60BGCRMSO3-9	GEBEMDLC_03824	K03455	TC.KEF; monovalent cation:H+ antiporter-2, CPA2 family
60BGCRMSO3-9	GEBEMDLC_03407	K03495	gidA, mnmG, MTO1; tRNA uridine 5-carboxymethylaminomethyl modification enzyme
60BGCRMSO3-9	GEBEMDLC_01575	K03496	parA, soj; chromosome partitioning protein
60BGCRMSO3-9	GEBEMDLC_03405	K03496	parA, soj; chromosome partitioning protein
60BGCRMSO3-9	GEBEMDLC_02568	K03521	fixA, etfB; electron transfer flavoprotein beta subunit
60BGCRMSO3-9	GEBEMDLC_04751	K03526	gcpE, ispG; (E)-4-hydroxy-3-methylbut-2-enyl-diphosphate synthase [EC:1.17.7.1 1.17.7.3]
60BGCRMSO3-9	GEBEMDLC_01514	K03527	ispH, lytB; 4-hydroxy-3-methylbut-2-en-1-yl diphosphate reductase [EC:1.17.7.4]
60BGCRMSO3-9	GEBEMDLC_04094	K03527	ispH, lytB; 4-hydroxy-3-methylbut-2-en-1-yl diphosphate reductase [EC:1.17.7.4]
60BGCRMSO3-9	GEBEMDLC_03428	K03530	hupB; DNA-binding protein HU-beta
60BGCRMSO3-9	GEBEMDLC_04650	K03530	hupB; DNA-binding protein HU-beta
60BGCRMSO3-9	GEBEMDLC_03000	K03531	ftsZ; cell division protein FtsZ
60BGCRMSO3-9	GEBEMDLC_04648	K03544	clpX, CLPX; ATP-dependent Clp protease ATP-binding subunit ClpX
60BGCRMSO3-9	GEBEMDLC_04646	K03545	tig; trigger factor
60BGCRMSO3-9	GEBEMDLC_02890	K03550	ruvA; holliday junction DNA helicase RuvA [EC:5.6.2.4]
60BGCRMSO3-9	GEBEMDLC_02891	K03551	ruvB; holliday junction DNA helicase RuvB [EC:5.6.2.4]
60BGCRMSO3-9	GEBEMDLC_03944	K03553	recA; recombination protein RecA
60BGCRMSO3-9	GEBEMDLC_02887	K03557	fis; Fis family transcriptional regulator, factor for inversion stimulation protein
60BGCRMSO3-9	GEBEMDLC_02793	K03560	tolR; biopolymer transport protein TolR
60BGCRMSO3-9	GEBEMDLC_02792	K03562	tolQ; biopolymer transport protein TolQ
60BGCRMSO3-9	GEBEMDLC_02844	K03568	tldD; TldD protein
60BGCRMSO3-9	GEBEMDLC_03539	K03569	mreB; rod shape-determining protein MreB and related proteins
60BGCRMSO3-9	GEBEMDLC_03537	K03571	mreD; rod shape-determining protein MreD
60BGCRMSO3-9	GEBEMDLC_03001	K03590	ftsA; cell division protein FtsA
60BGCRMSO3-9	GEBEMDLC_02498	K03595	era, ERAL1; GTPase
60BGCRMSO3-9	GEBEMDLC_02501	K03596	lepA; GTP-binding protein LepA
60BGCRMSO3-9	GEBEMDLC_03131	K03599	sspA, mglA; stringent starvation protein A
60BGCRMSO3-9	GEBEMDLC_02648	K03608	minE; cell division topological specificity factor
60BGCRMSO3-9	GEBEMDLC_02649	K03609	minD; septum site-determining protein MinD
60BGCRMSO3-9	GEBEMDLC_02513	K03621	plsX; phosphate acyltransferase [EC:2.3.1.274]
60BGCRMSO3-9	GEBEMDLC_02323	K03624	greA; transcription elongation factor GreA
60BGCRMSO3-9	GEBEMDLC_04734	K03628	rho; transcription termination factor Rho
60BGCRMSO3-9	GEBEMDLC_03956	K03637	moaC, CNX3; cyclic pyranopterin monophosphate synthase [EC:4.6.1.17]
60BGCRMSO3-9	GEBEMDLC_02796	K03640	pal; peptidoglycan-associated lipoprotein
60BGCRMSO3-9	GEBEMDLC_02795	K03641	tolB; TolB protein
60BGCRMSO3-9	GEBEMDLC_03734	K03644	lipA, LIAS, LIP1, LIP5; lipoyl synthase [EC:2.8.1.8]
60BGCRMSO3-9	GEBEMDLC_03229	K03654	recQ; ATP-dependent DNA helicase RecQ [EC:5.6.2.4]
60BGCRMSO3-9	GEBEMDLC_03368	K03656	rep; ATP-dependent DNA helicase Rep [EC:5.6.2.4]
60BGCRMSO3-9	GEBEMDLC_04587	K03664	smpB; SsrA-binding protein
60BGCRMSO3-9	GEBEMDLC_04756	K03666	hfq; host factor-I protein
60BGCRMSO3-9	GEBEMDLC_03556	K03667	hslU; ATP-dependent HslUV protease ATP-binding subunit HslU
60BGCRMSO3-9	GEBEMDLC_03760	K03676	grxC, GLRX, GLRX2; glutaredoxin 3
60BGCRMSO3-9	GEBEMDLC_04078	K03694	clpA; ATP-dependent Clp protease ATP-binding subunit ClpA
60BGCRMSO3-9	GEBEMDLC_04724	K03695	clpB; ATP-dependent Clp protease ATP-binding subunit ClpB
60BGCRMSO3-9	GEBEMDLC_03830	K03701	uvrA; excinuclease ABC subunit A
60BGCRMSO3-9	GEBEMDLC_04353	K03702	uvrB; excinuclease ABC subunit B
60BGCRMSO3-9	GEBEMDLC_02629	K03704	cspA; cold shock protein
60BGCRMSO3-9	GEBEMDLC_03053	K03704	cspA; cold shock protein
60BGCRMSO3-9	GEBEMDLC_04076	K03704	cspA; cold shock protein
60BGCRMSO3-9	GEBEMDLC_02838	K03705	hrcA; heat-inducible transcriptional repressor
60BGCRMSO3-9	GEBEMDLC_02927	K03711	fur, zur, furB; Fur family transcriptional regulator, ferric uptake regulator
60BGCRMSO3-9	GEBEMDLC_02564	K03719	lrp; Lrp/AsnC family transcriptional regulator, leucine-responsive regulatory protein
60BGCRMSO3-9	GEBEMDLC_03279	K03719	lrp; Lrp/AsnC family transcriptional regulator, leucine-responsive regulatory protein
60BGCRMSO3-9	GEBEMDLC_03416	K03719	lrp; Lrp/AsnC family transcriptional regulator, leucine-responsive regulatory protein
60BGCRMSO3-9	GEBEMDLC_04006	K03719	lrp; Lrp/AsnC family transcriptional regulator, leucine-responsive regulatory protein
60BGCRMSO3-9	GEBEMDLC_00580	K03746	hns; DNA-binding protein H-NS
60BGCRMSO3-9	GEBEMDLC_01499	K03746	hns; DNA-binding protein H-NS
60BGCRMSO3-9	GEBEMDLC_04496	K03768	PPIB, ppiB; peptidyl-prolyl cis-trans isomerase B (cyclophilin B) [EC:5.2.1.8]
60BGCRMSO3-9	GEBEMDLC_03757	K03797	E3.4.21.102, prc, ctpA; carboxyl-terminal processing protease [EC:3.4.21.102]
60BGCRMSO3-9	GEBEMDLC_02319	K03798	ftsH, hflB; cell division protease FtsH [EC:3.4.24.-]
60BGCRMSO3-9	GEBEMDLC_03525	K03799	htpX; heat shock protein HtpX [EC:3.4.24.-]
60BGCRMSO3-9	GEBEMDLC_02623	K03841	FBP, fbp; fructose-1,6-bisphosphatase I [EC:3.1.3.11]
60BGCRMSO3-9	GEBEMDLC_03014	K03925	mraZ; transcriptional regulator MraZ
60BGCRMSO3-9	GEBEMDLC_04619	K03969	pspA; phage shock protein A
60BGCRMSO3-9	GEBEMDLC_04755	K03977	engA, der; GTPase
60BGCRMSO3-9	GEBEMDLC_02981	K03979	obgE, cgtA, MTG2; GTPase [EC:3.6.5.-]
60BGCRMSO3-9	GEBEMDLC_02833	K04043	dnaK, HSPA9; molecular chaperone DnaK
60BGCRMSO3-9	GEBEMDLC_02753	K04077	groEL, HSPD1; chaperonin GroEL
60BGCRMSO3-9	GEBEMDLC_02754	K04078	groES, HSPE1; chaperonin GroES
60BGCRMSO3-9	GEBEMDLC_04225	K04079	HSP90A, htpG; molecular chaperone HtpG
60BGCRMSO3-9	GEBEMDLC_04442	K04487	iscS, NFS1; cysteine desulfurase [EC:2.8.1.7]
60BGCRMSO3-9	GEBEMDLC_04443	K04488	iscU, nifU; nitrogen fixation protein NifU and related proteins
60BGCRMSO3-9	GEBEMDLC_04036	K04564	SOD2; superoxide dismutase, Fe-Mn family [EC:1.15.1.1]
60BGCRMSO3-9	GEBEMDLC_04177	K04751	glnB; nitrogen regulatory protein P-II 1
60BGCRMSO3-9	GEBEMDLC_03749	K04752	glnK; nitrogen regulatory protein P-II 2
60BGCRMSO3-9	GEBEMDLC_02858	K04761	oxyR; LysR family transcriptional regulator, hydrogen peroxide-inducible genes activator
60BGCRMSO3-9	GEBEMDLC_05209	K04764	ihfA, himA; integration host factor subunit alpha
60BGCRMSO3-9	GEBEMDLC_03977	K04771	degP, htrA; serine protease Do [EC:3.4.21.107]
60BGCRMSO3-9	GEBEMDLC_03136	K04772	degQ, hhoA; serine protease DegQ [EC:3.4.21.-]
60BGCRMSO3-9	GEBEMDLC_03183	K05366	mrcA; penicillin-binding protein 1A [EC:2.4.1.129 3.4.16.4]
60BGCRMSO3-9	GEBEMDLC_02533	K05524	fdxA; ferredoxin
60BGCRMSO3-9	GEBEMDLC_02582	K05788	ihfB, himD; integration host factor subunit beta
60BGCRMSO3-9	GEBEMDLC_03042	K06020	ettA; energy-dependent translational throttle protein EttA
60BGCRMSO3-9	GEBEMDLC_03815	K06023	hprK, ptsK; HPr kinase/phosphorylase [EC:2.7.11.- 2.7.4.-]
60BGCRMSO3-9	GEBEMDLC_03425	K06048	gshA, ybdK; glutamate---cysteine ligase / carboxylate-amine ligase [EC:6.3.2.2 6.3.-.-]
60BGCRMSO3-9	GEBEMDLC_02967	K06077	slyB; outer membrane lipoprotein SlyB
60BGCRMSO3-9	GEBEMDLC_04576	K06142	hlpA, ompH; outer membrane protein
60BGCRMSO3-9	GEBEMDLC_04738	K06187	recR; recombination protein RecR
60BGCRMSO3-9	GEBEMDLC_03889	K06189	corC, tlyC; hemolysin (HlyC) family protein
60BGCRMSO3-9	GEBEMDLC_03025	K06195	apaG; ApaG protein
60BGCRMSO3-9	GEBEMDLC_03558	K06204	dksA; DnaK suppressor protein
60BGCRMSO3-9	GEBEMDLC_05167	K06207	typA, bipA; GTP-binding protein
60BGCRMSO3-9	GEBEMDLC_05044	K06415	spoVR; stage V sporulation protein R
60BGCRMSO3-9	GEBEMDLC_03819	K06861	lptB; lipopolysaccharide export system ATP-binding protein [EC:7.5.2.5]
60BGCRMSO3-9	GEBEMDLC_04077	K06891	clpS; ATP-dependent Clp protease adaptor protein ClpS
60BGCRMSO3-9	GEBEMDLC_02172	K06901	pbuG, azgA, ghxP, ghxQ, adeQ; adenine/guanine/hypoxanthine permease
60BGCRMSO3-9	GEBEMDLC_02617	K06901	pbuG, azgA, ghxP, ghxQ, adeQ; adenine/guanine/hypoxanthine permease
60BGCRMSO3-9	GEBEMDLC_05163	K06916	zapE; cell division protein ZapE
60BGCRMSO3-9	GEBEMDLC_04749	K06941	rlmN; 23S rRNA (adenine2503-C2)-methyltransferase [EC:2.1.1.192]
60BGCRMSO3-9	GEBEMDLC_03041	K06942	ychF; ribosome-binding ATPase
60BGCRMSO3-9	GEBEMDLC_01858	K06991	K06991; uncharacterized protein
60BGCRMSO3-9	GEBEMDLC_05223	K07107	ybgC; acyl-CoA thioester hydrolase [EC:3.1.2.-]
60BGCRMSO3-9	GEBEMDLC_05046	K07180	prkA; serine protein kinase
60BGCRMSO3-9	GEBEMDLC_04575	K07277	SAM50, TOB55, bamA; outer membrane protein insertion porin family
60BGCRMSO3-9	GEBEMDLC_03049	K07390	grxD, GLRX5; monothiol glutaredoxin
60BGCRMSO3-9	GEBEMDLC_03169	K07491	rayT; REP-associated tyrosine transposase
60BGCRMSO3-9	GEBEMDLC_05181	K07492	K07492; putative transposase
60BGCRMSO3-9	GEBEMDLC_02309	K07636	phoR; two-component system, OmpR family, phosphate regulon sensor histidine kinase PhoR [EC:2.7.13.3]
60BGCRMSO3-9	GEBEMDLC_02310	K07657	phoB; two-component system, OmpR family, phosphate regulon response regulator PhoB
60BGCRMSO3-9	GEBEMDLC_04184	K07659	ompR; two-component system, OmpR family, phosphate regulon response regulator OmpR
60BGCRMSO3-9	GEBEMDLC_04627	K07659	ompR; two-component system, OmpR family, phosphate regulon response regulator OmpR
60BGCRMSO3-9	GEBEMDLC_03975	K07666	qseB; two-component system, OmpR family, response regulator QseB
60BGCRMSO3-9	GEBEMDLC_04282	K07667	kdpE; two-component system, OmpR family, KDP operon response regulator KdpE
60BGCRMSO3-9	GEBEMDLC_02788	K07738	nrdR; transcriptional repressor NrdR
60BGCRMSO3-9	GEBEMDLC_03927	K07774	tctD; two-component system, OmpR family, response regulator TctD
60BGCRMSO3-9	GEBEMDLC_03991	K08261	E1.1.99.21; D-sorbitol dehydrogenase (acceptor) [EC:1.1.99.21]
60BGCRMSO3-9	GEBEMDLC_03755	K08483	ptsI; phosphoenolpyruvate-protein phosphotransferase (PTS system enzyme I) [EC:2.7.3.9]
60BGCRMSO3-9	GEBEMDLC_02918	K08973	hemJ; protoporphyrinogen IX oxidase [EC:1.3.99.-]
60BGCRMSO3-9	GEBEMDLC_02581	K08992	lapA; lipopolysaccharide assembly protein A
60BGCRMSO3-9	GEBEMDLC_00152	K09159	cptB; antitoxin CptB
60BGCRMSO3-9	GEBEMDLC_02508	K09458	fabF, OXSM, CEM1; 3-oxoacyl-[acyl-carrier-protein] synthase II [EC:2.3.1.179]
60BGCRMSO3-9	GEBEMDLC_04737	K09747	ebfC; nucleoid-associated protein EbfC
60BGCRMSO3-9	GEBEMDLC_05176	K09748	rimP; ribosome maturation factor RimP
60BGCRMSO3-9	GEBEMDLC_04023	K09767	yajQ; cyclic-di-GMP-binding protein
60BGCRMSO3-9	GEBEMDLC_04033	K09791	K09791; uncharacterized protein
60BGCRMSO3-9	GEBEMDLC_03748	K09806	ubiK; ubiquinone biosynthesis accessory factor UbiK
60BGCRMSO3-9	GEBEMDLC_04136	K09888	zapA; cell division protein ZapA
60BGCRMSO3-9	GEBEMDLC_04569	K09903	pyrH; uridylate kinase [EC:2.7.4.22]
60BGCRMSO3-9	GEBEMDLC_02589	K09924	K09924; uncharacterized protein
60BGCRMSO3-9	GEBEMDLC_02907	K10002	gltK, aatM; glutamate/aspartate transport system permease protein
60BGCRMSO3-9	GEBEMDLC_02906	K10004	gltL, aatP; glutamate/aspartate transport system ATP-binding protein [EC:7.4.2.1]
60BGCRMSO3-9	GEBEMDLC_05126	K10009	tcyB, yecS; L-cystine transport system permease protein
60BGCRMSO3-9	GEBEMDLC_04710	K10012	arnC, pmrF; undecaprenyl-phosphate 4-deoxy-4-formamido-L-arabinose transferase [EC:2.4.2.53]
60BGCRMSO3-9	GEBEMDLC_01432	K10013	argT; lysine/arginine/ornithine transport system substrate-binding protein
60BGCRMSO3-9	GEBEMDLC_04182	K10014	hisJ; histidine transport system substrate-binding protein
60BGCRMSO3-9	GEBEMDLC_04180	K10015	hisM; histidine transport system permease protein
60BGCRMSO3-9	GEBEMDLC_04990	K10020	occQ, nocQ; octopine/nopaline transport system permease protein
60BGCRMSO3-9	GEBEMDLC_02659	K10112	msmX, msmK, malK, sugC, ggtA, msiK; multiple sugar transport system ATP-binding protein [EC:7.5.2.-]
60BGCRMSO3-9	GEBEMDLC_03744	K10126	dctD; two-component system, NtrC family, C4-dicarboxylate transport response regulator DctD
60BGCRMSO3-9	GEBEMDLC_03994	K10227	smoE, mtlE; polyol transport system substrate-binding protein
60BGCRMSO3-9	GEBEMDLC_02946	K10538	araH; L-arabinose transport system permease protein
60BGCRMSO3-9	GEBEMDLC_04965	K10538	araH; L-arabinose transport system permease protein
60BGCRMSO3-9	GEBEMDLC_02965	K11065	tpx; thioredoxin-dependent peroxiredoxin [EC:1.11.1.24]
60BGCRMSO3-9	GEBEMDLC_03742	K11103	dctA; aerobic C4-dicarboxylate transport protein
60BGCRMSO3-9	GEBEMDLC_04127	K11720	lptG; lipopolysaccharide export system permease protein
60BGCRMSO3-9	GEBEMDLC_03069	K11890	impM; type VI secretion system protein ImpM
60BGCRMSO3-9	GEBEMDLC_03082	K11892	impK, ompA, vasF, dotU; type VI secretion system protein ImpK
60BGCRMSO3-9	GEBEMDLC_03081	K11893	impJ, vasE; type VI secretion system protein ImpJ
60BGCRMSO3-9	GEBEMDLC_03077	K11900	impC; type VI secretion system protein ImpC
60BGCRMSO3-9	GEBEMDLC_03078	K11901	impB; type VI secretion system protein ImpB
60BGCRMSO3-9	GEBEMDLC_03076	K11903	hcp; type VI secretion system secreted protein Hcp
60BGCRMSO3-9	GEBEMDLC_01959	K12255	gbuA; guanidinobutyrase [EC:3.5.3.7]
60BGCRMSO3-9	GEBEMDLC_03601	K12369	dppB; dipeptide transport system permease protein
60BGCRMSO3-9	GEBEMDLC_03602	K12370	dppC; dipeptide transport system permease protein
60BGCRMSO3-9	GEBEMDLC_03604	K12372	dppF; dipeptide transport system ATP-binding protein
60BGCRMSO3-9	GEBEMDLC_04707	K13014	arnD; undecaprenyl phosphate-alpha-L-ara4FN deformylase [EC:3.5.1.-]
60BGCRMSO3-9	GEBEMDLC_02551	K13288	orn, REX2, REXO2; oligoribonuclease [EC:3.1.-.-]
60BGCRMSO3-9	GEBEMDLC_04444	K13628	iscA; iron-sulfur cluster assembly protein
60BGCRMSO3-9	GEBEMDLC_04119	K13634	cysB; LysR family transcriptional regulator, cys regulon transcriptional activator
60BGCRMSO3-9	GEBEMDLC_05052	K13635	cbl; LysR family transcriptional regulator, cys regulon transcriptional activator
60BGCRMSO3-9	GEBEMDLC_03389	K13821	putA; RHH-type transcriptional regulator, proline utilization regulon repressor / proline dehydrogenase / delta 1-pyrroline-5-carboxylate dehydrogenase [EC:1.5.5.2 1.2.1.88]
60BGCRMSO3-9	GEBEMDLC_04971	K13875	araC; L-arabonate dehydrase [EC:4.2.1.25]
60BGCRMSO3-9	GEBEMDLC_02346	K13929	mdcA; malonate decarboxylase alpha subunit [EC:2.3.1.187]
60BGCRMSO3-9	GEBEMDLC_04819	K14441	rimO; ribosomal protein S12 methylthiotransferase [EC:2.8.4.4]
60BGCRMSO3-9	GEBEMDLC_02539	K14761	ybcJ; ribosome-associated protein
60BGCRMSO3-9	GEBEMDLC_03555	K15012	regA, regR, actR; two-component system, response regulator RegA
60BGCRMSO3-9	GEBEMDLC_05109	K15554	ssuC; sulfonate transport system permease protein
60BGCRMSO3-9	GEBEMDLC_01827	K15650	cmaB; non-haem Fe2+, alpha-ketoglutarate-dependent halogenase
60BGCRMSO3-9	GEBEMDLC_02899	K15724	erpA; iron-sulfur cluster insertion protein
60BGCRMSO3-9	GEBEMDLC_03382	K16238	eat, eutP; ethanolamine permease
60BGCRMSO3-9	GEBEMDLC_00787	K16348	ecnB; entericidin B
60BGCRMSO3-9	GEBEMDLC_04302	K17103	CHO1, pssA; CDP-diacylglycerol---serine O-phosphatidyltransferase [EC:2.7.8.8]
60BGCRMSO3-9	GEBEMDLC_02661	K17316	gtsB, glcF; glucose/mannose transport system permease protein
60BGCRMSO3-9	GEBEMDLC_02660	K17317	gtsC, glcG; glucose/mannose transport system permease protein
60BGCRMSO3-9	GEBEMDLC_00357	K18118	aarC, cat1; succinyl-CoA:acetate CoA-transferase [EC:2.8.3.18]
60BGCRMSO3-9	GEBEMDLC_03982	K18138	acrB, mexB, adeJ, smeE, mtrD, cmeB; multidrug efflux pump
60BGCRMSO3-9	GEBEMDLC_02991	K18778	zapD; cell division protein ZapD
60BGCRMSO3-9	GEBEMDLC_01907	K18902	bpeF; multidrug efflux pump
60BGCRMSO3-9	GEBEMDLC_04747	K19416	yccA; modulator of FtsH protease
60BGCRMSO3-9	GEBEMDLC_03867	K20035	dmdC; 3-(methylsulfanyl)propanoyl-CoA dehydrogenase [EC:1.3.99.41]
60BGCRMSO3-9	GEBEMDLC_01960	K21699	bauR; LysR family transcriptional regulator, transcriptional activator for bauABCD operon
60BGCRMSO3-9	GEBEMDLC_02455	K21825	argR; AraC family transcriptional regulator, L-arginine-responsive activator
60BGCRMSO3-9	GEBEMDLC_02127	K21826	gbdR; AraC family transcriptional regulator, glycine betaine-responsive activator
60BGCRMSO3-9	GEBEMDLC_05056	K23163	sbp; sulfate/thiosulfate transport system substrate-binding protein
60BGCRMSO3-9	GEBEMDLC_00685	K24119	ahpC; NADH-dependent peroxiredoxin subunit C [EC:1.11.1.26]
60BGCRMSO3-9	GEBEMDLC_03984	K24206	uacT; uric acid transporter
60BGCRMSO3-9	GEBEMDLC_04059	K24967	nagR; GntR family transcriptional regulator, N-acetylglucosamine utilization regulator
60BGCRMSO3-9	GEBEMDLC_00900	K25706	tsaD; tRNA N6-adenosine threonylcarbamoyltransferase [EC:2.3.1.234]
60BGCRMSO3-11	BPCAEPDH_02108	K02074	ABC.ZM.A; zinc/manganese transport system ATP-binding protein
60BGCRMSO3-11	BPCAEPDH_01817	K00626	ACAT, atoB; acetyl-CoA C-acetyltransferase [EC:2.3.1.9]
60BGCRMSO3-11	BPCAEPDH_02553	K00163	aceE; pyruvate dehydrogenase E1 component [EC:1.2.4.1]
60BGCRMSO3-11	BPCAEPDH_02936	K01897	ACSL, fadD; long-chain acyl-CoA synthetase [EC:6.2.1.3]
60BGCRMSO3-11	BPCAEPDH_01086	K00856	ADK, adoK; adenosine kinase [EC:2.7.1.20]
60BGCRMSO3-11	BPCAEPDH_00890	K00830	AGXT; alanine-glyoxylate transaminase / serine-glyoxylate transaminase / serine-pyruvate transaminase [EC:2.6.1.44 2.6.1.45 2.6.1.51]
60BGCRMSO3-11	BPCAEPDH_01049	K01477	alc, ALLC; allantoicase [EC:3.5.3.4]
60BGCRMSO3-11	BPCAEPDH_02622	K01247	alkA; DNA-3-methyladenine glycosylase II [EC:3.2.2.21]
60BGCRMSO3-11	BPCAEPDH_01048	K01483	allA; ureidoglycolate lyase [EC:4.3.2.3]
60BGCRMSO3-11	BPCAEPDH_01996	K07102	amgK; N-acetylmuramate 1-kinase [EC:2.7.1.221]
60BGCRMSO3-11	BPCAEPDH_01091	K03806	ampD; N-acetyl-anhydromuramoyl-L-alanine amidase [EC:3.5.1.28]
60BGCRMSO3-11	BPCAEPDH_01673	K00930	argB; acetylglutamate kinase [EC:2.7.2.8]
60BGCRMSO3-11	BPCAEPDH_02221	K00821	argD; acetylornithine/N-succinyldiaminopimelate aminotransferase [EC:2.6.1.11 2.6.1.17]
60BGCRMSO3-11	BPCAEPDH_01771	K01940	argG, ASS1; argininosuccinate synthase [EC:6.3.4.5]
60BGCRMSO3-11	BPCAEPDH_01115	K00620	argJ; glutamate N-acetyltransferase / amino-acid N-acetyltransferase [EC:2.3.1.35 2.3.1.1]
60BGCRMSO3-11	BPCAEPDH_00572	K00673	astA; arginine N-succinyltransferase [EC:2.3.1.109]
60BGCRMSO3-11	BPCAEPDH_01994	K24821	atm1, pexA; ATP-binding cassette, subfamily B, heavy metal transporter
60BGCRMSO3-11	BPCAEPDH_01519	K02111	ATPF1A, atpA; F-type H+/Na+-transporting ATPase subunit alpha [EC:7.1.2.2 7.2.2.1]
60BGCRMSO3-11	BPCAEPDH_04705	K02471	bacA, bclA; vitamin B12/bleomycin/antimicrobial peptide transport system ATP-binding/permease protein
60BGCRMSO3-11	BPCAEPDH_01046	K06186	bamE, smpA; outer membrane protein assembly factor BamE
60BGCRMSO3-11	BPCAEPDH_00786	K07552	bcr, tcaB; MFS transporter, DHA1 family, multidrug resistance protein
60BGCRMSO3-11	BPCAEPDH_02487	K02192	bfd; bacterioferritin-associated ferredoxin
60BGCRMSO3-11	BPCAEPDH_01810	K01012	bioB; biotin synthase [EC:2.8.1.6]
60BGCRMSO3-11	BPCAEPDH_02258	K16092	btuB; vitamin B12 transporter
60BGCRMSO3-11	BPCAEPDH_03348	K01856	catB; muconate cycloisomerase [EC:5.5.1.1]
60BGCRMSO3-11	BPCAEPDH_03347	K03464	catC; muconolactone D-isomerase [EC:5.3.3.4]
60BGCRMSO3-11	BPCAEPDH_02246	K03795	cbiX; sirohydrochlorin cobaltochelatase [EC:4.99.1.3]
60BGCRMSO3-11	BPCAEPDH_02960	K13635	cbl; LysR family transcriptional regulator, cys regulon transcriptional activator
60BGCRMSO3-11	BPCAEPDH_01421	K03411	cheD; chemotaxis protein CheD [EC:3.5.1.44]
60BGCRMSO3-11	BPCAEPDH_00401	K00575	cheR; chemotaxis protein methyltransferase CheR [EC:2.1.1.80]
60BGCRMSO3-11	BPCAEPDH_02978	K03405	chlI, bchI; magnesium chelatase subunit I [EC:6.6.1.1]
60BGCRMSO3-11	BPCAEPDH_00306	K06131	clsA_B; cardiolipin synthase A/B [EC:2.7.8.-]
60BGCRMSO3-11	BPCAEPDH_03081	K15650	cmaB; non-haem Fe2+, alpha-ketoglutarate-dependent halogenase
60BGCRMSO3-11	BPCAEPDH_03769	K15650	cmaB; non-haem Fe2+, alpha-ketoglutarate-dependent halogenase
60BGCRMSO3-11	BPCAEPDH_01135	K06134	COQ7; 3-demethoxyubiquinol 3-hydroxylase [EC:1.14.99.60]
60BGCRMSO3-11	BPCAEPDH_02009	K06189	corC, tlyC; hemolysin (HlyC) family protein
60BGCRMSO3-11	BPCAEPDH_00804	K06199	crcB, FEX; fluoride exporter
60BGCRMSO3-11	BPCAEPDH_00228	K02291	crtB; 15-cis-phytoene synthase [EC:2.5.1.32]
60BGCRMSO3-11	BPCAEPDH_02196	K03704	cspA; cold shock protein
60BGCRMSO3-11	BPCAEPDH_01809	K06201	cutC; copper homeostasis protein
60BGCRMSO3-11	BPCAEPDH_04152	K00426	cydB; cytochrome bd ubiquinol oxidase subunit II [EC:7.1.1.7]
60BGCRMSO3-11	BPCAEPDH_02657	K01673	cynT, can; carbonic anhydrase [EC:4.2.1.1]
60BGCRMSO3-11	BPCAEPDH_02959	K02045	cysA; sulfate/thiosulfate transport system ATP-binding protein [EC:7.3.2.3]
60BGCRMSO3-11	BPCAEPDH_02243	K00957	cysD; sulfate adenylyltransferase subunit 2 [EC:2.7.7.4]
60BGCRMSO3-11	BPCAEPDH_01802	K02048	cysP; sulfate/thiosulfate transport system substrate-binding protein
60BGCRMSO3-11	BPCAEPDH_01253	K00412	CYTB, petB; ubiquinol-cytochrome c reductase cytochrome b subunit
60BGCRMSO3-11	BPCAEPDH_00876	K00863	DAK, TKFC; triose/dihydroxyacetone kinase / FAD-AMP lyase (cyclizing) [EC:2.7.1.28 2.7.1.29 4.6.1.15]
60BGCRMSO3-11	BPCAEPDH_01045	K00215	dapB; 4-hydroxy-tetrahydrodipicolinate reductase [EC:1.17.1.8]
60BGCRMSO3-11	BPCAEPDH_01050	K11103	dctA; aerobic C4-dicarboxylate transport protein
60BGCRMSO3-11	BPCAEPDH_01794	K01561	dehH; haloacetate dehalogenase [EC:3.8.1.3]
60BGCRMSO3-11	BPCAEPDH_02413	K00901	dgkA, DGK; diacylglycerol kinase (ATP) [EC:2.7.1.107]
60BGCRMSO3-11	BPCAEPDH_02554	K00627	DLAT, aceF, pdhC; pyruvate dehydrogenase E2 component (dihydrolipoamide acetyltransferase) [EC:2.3.1.12]
60BGCRMSO3-11	BPCAEPDH_02555	K00382	DLD, lpd, pdhD; dihydrolipoamide dehydrogenase [EC:1.8.1.4]
60BGCRMSO3-11	BPCAEPDH_03376	K14189	dltE; uncharacterized oxidoreductase [EC:1.-.-.-]
60BGCRMSO3-11	BPCAEPDH_01465	K00558	DNMT1, dcm; DNA (cytosine-5)-methyltransferase 1 [EC:2.1.1.37]
60BGCRMSO3-11	BPCAEPDH_01171	K15777	DOPA; 4,5-DOPA dioxygenase extradiol [EC:1.13.11.-]
60BGCRMSO3-11	BPCAEPDH_01721	K12369	dppB; dipeptide transport system permease protein
60BGCRMSO3-11	BPCAEPDH_01723	K12371	dppD; dipeptide transport system ATP-binding protein
60BGCRMSO3-11	BPCAEPDH_04830	K03805	dsbG; thiol:disulfide interchange protein DsbG
60BGCRMSO3-11	BPCAEPDH_01006	K05540	dusB; tRNA-dihydrouridine synthase B [EC:1.-.-.-]
60BGCRMSO3-11	BPCAEPDH_02199	K01520	dut, DUT; dUTP pyrophosphatase [EC:3.6.1.23]
60BGCRMSO3-11	BPCAEPDH_04820	K00001	E1.1.1.1, adh; alcohol dehydrogenase [EC:1.1.1.1]
60BGCRMSO3-11	BPCAEPDH_01227	K00571	E2.1.1.72; site-specific DNA-methyltransferase (adenine-specific) [EC:2.1.1.72]
60BGCRMSO3-11	BPCAEPDH_00821	K00573	E2.1.1.77, pcm; protein-L-isoaspartate(D-aspartate) O-methyltransferase [EC:2.1.1.77]
60BGCRMSO3-11	BPCAEPDH_02350	K00616	E2.2.1.2, talA, talB; transaldolase [EC:2.2.1.2]
60BGCRMSO3-11	BPCAEPDH_01498	K01652	E2.2.1.6L, ilvB, ilvG, ilvI; acetolactate synthase I/II/III large subunit [EC:2.2.1.6]
60BGCRMSO3-11	BPCAEPDH_00965	K01626	E2.5.1.54, aroF, aroG, aroH; 3-deoxy-7-phosphoheptulonate synthase [EC:2.5.1.54]
60BGCRMSO3-11	BPCAEPDH_04938	K00822	E2.6.1.18; beta-alanine--pyruvate transaminase [EC:2.6.1.18]
60BGCRMSO3-11	BPCAEPDH_01405	K01061	E3.1.1.45; carboxymethylenebutenolidase [EC:3.1.1.45]
60BGCRMSO3-11	BPCAEPDH_01877	K03797	E3.4.21.102, prc, ctpA; carboxyl-terminal processing protease [EC:3.4.21.102]
60BGCRMSO3-11	BPCAEPDH_00171	K01424	E3.5.1.1, ansA, ansB; L-asparaginase [EC:3.5.1.1]
60BGCRMSO3-11	BPCAEPDH_01163	K01560	E3.8.1.2; 2-haloacid dehalogenase [EC:3.8.1.2]
60BGCRMSO3-11	BPCAEPDH_00297	K01972	E6.5.1.2, ligA, ligB; DNA ligase (NAD+) [EC:6.5.1.2]
60BGCRMSO3-11	BPCAEPDH_00334	K01885	EARS, gltX; glutamyl-tRNA synthetase [EC:6.1.1.17]
60BGCRMSO3-11	BPCAEPDH_01959	K03543	emrA; membrane fusion protein, multidrug efflux system
60BGCRMSO3-11	BPCAEPDH_03014	K01173	ENDOG; endonuclease G, mitochondrial
60BGCRMSO3-11	BPCAEPDH_03709	K00632	fadA, fadI; acetyl-CoA acyltransferase [EC:2.3.1.16]
60BGCRMSO3-11	BPCAEPDH_00725	K00124	fdoH, fdsB; formate dehydrogenase iron-sulfur subunit
60BGCRMSO3-11	BPCAEPDH_00727	K00126	fdsD; formate dehydrogenase subunit delta [EC:1.17.1.9]
60BGCRMSO3-11	BPCAEPDH_02569	K04755	fdx; ferredoxin, 2Fe-2S
60BGCRMSO3-11	BPCAEPDH_05031	K23514	fecI, prhI; RNA polymerase sigma-19 factor, ECF subfamily
60BGCRMSO3-11	BPCAEPDH_01808	K15125	fhaB; filamentous hemagglutinin
60BGCRMSO3-11	BPCAEPDH_01007	K03557	fis; Fis family transcriptional regulator, factor for inversion stimulation protein
60BGCRMSO3-11	BPCAEPDH_01413	K02400	flhA; flagellar biosynthesis protein FlhA
60BGCRMSO3-11	BPCAEPDH_01430	K02403	flhD; flagellar transcriptional activator FlhD
60BGCRMSO3-11	BPCAEPDH_01704	K02408	fliE; flagellar hook-basal body complex protein FliE
60BGCRMSO3-11	BPCAEPDH_01568	K02415	fliL; flagellar protein FliL
60BGCRMSO3-11	BPCAEPDH_00843	K01784	galE, GALE; UDP-glucose 4-epimerase [EC:5.1.3.2]
60BGCRMSO3-11	BPCAEPDH_03841	K01785	galM, GALM; aldose 1-epimerase [EC:5.1.3.3]
60BGCRMSO3-11	BPCAEPDH_01661	K02433	gatA, QRSL1; aspartyl-tRNA(Asn)/glutamyl-tRNA(Gln) amidotransferase subunit A [EC:6.3.5.6 6.3.5.7]
60BGCRMSO3-11	BPCAEPDH_02113	K16371	gatZ-kbaZ; D-tagatose-1,6-bisphosphate aldolase subunit GatZ/KbaZ
60BGCRMSO3-11	BPCAEPDH_00345	K03566	gcvA; LysR family transcriptional regulator, glycine cleavage system transcriptional activator
60BGCRMSO3-11	BPCAEPDH_00785	K00845	glk; glucokinase [EC:2.7.1.2]
60BGCRMSO3-11	BPCAEPDH_01777	K00820	glmS, GFPT; glutamine---fructose-6-phosphate transaminase (isomerizing) [EC:2.6.1.16]
60BGCRMSO3-11	BPCAEPDH_00294	K00990	glnD; [protein-PII] uridylyltransferase [EC:2.7.7.59]
60BGCRMSO3-11	BPCAEPDH_02001	K01759	GLO1, gloA; lactoylglutathione lyase [EC:4.4.1.5]
60BGCRMSO3-11	BPCAEPDH_01397	K01069	gloB, gloC, HAGH; hydroxyacylglutathione hydrolase [EC:3.1.2.6]
60BGCRMSO3-11	BPCAEPDH_02371	K01894	gluQ; glutamyl-Q tRNA(Asp) synthetase [EC:6.1.1.-]
60BGCRMSO3-11	BPCAEPDH_00215	K00865	glxK, garK; glycerate 2-kinase [EC:2.7.1.165]
60BGCRMSO3-11	BPCAEPDH_02006	K01878	glyQ; glycyl-tRNA synthetase alpha chain [EC:6.1.1.14]
60BGCRMSO3-11	BPCAEPDH_01169	K07390	grxD, GLRX5; monothiol glutaredoxin
60BGCRMSO3-11	BPCAEPDH_01871	K01919	gshA; glutamate--cysteine ligase [EC:6.3.2.2]
60BGCRMSO3-11	BPCAEPDH_01560	K02459	gspJ; general secretion pathway protein J
60BGCRMSO3-11	BPCAEPDH_01561	K02460	gspK; general secretion pathway protein K
60BGCRMSO3-11	BPCAEPDH_01562	K02461	gspL; general secretion pathway protein L
60BGCRMSO3-11	BPCAEPDH_00266	K01951	guaA, GMPS; GMP synthase (glutamine-hydrolysing) [EC:6.3.5.2]
60BGCRMSO3-11	BPCAEPDH_01545	K01951	guaA, GMPS; GMP synthase (glutamine-hydrolysing) [EC:6.3.5.2]
60BGCRMSO3-11	BPCAEPDH_05140	K11903	hcp; type VI secretion system secreted protein Hcp
60BGCRMSO3-11	BPCAEPDH_01168	K02493	hemK, prmC, HEMK; release factor glutamine methyltransferase [EC:2.1.1.297]
60BGCRMSO3-11	BPCAEPDH_02288	K02496	hemX; uroporphyrin-III C-methyltransferase [EC:2.1.1.107]
60BGCRMSO3-11	BPCAEPDH_03758	K00020	HIBADH, mmsB; 3-hydroxyisobutyrate dehydrogenase [EC:1.1.1.31]
60BGCRMSO3-11	BPCAEPDH_04213	K01451	hipO; hippurate hydrolase [EC:3.5.1.32]
60BGCRMSO3-11	BPCAEPDH_00577	K10015	hisM; histidine transport system permease protein
60BGCRMSO3-11	BPCAEPDH_00576	K10017	hisP; histidine transport system ATP-binding protein [EC:7.4.2.1]
60BGCRMSO3-11	BPCAEPDH_00283	K06142	hlpA, ompH; outer membrane protein
60BGCRMSO3-11	BPCAEPDH_00253	K16842	hpxB; allantoinase [EC:3.5.2.5]
60BGCRMSO3-11	BPCAEPDH_02568	K04044	hscA; molecular chaperone HscA
60BGCRMSO3-11	BPCAEPDH_02567	K04082	hscB, HSCB, HSC20; molecular chaperone HscB
60BGCRMSO3-11	BPCAEPDH_01645	K03799	htpX; heat shock protein HtpX [EC:3.4.24.-]
60BGCRMSO3-11	BPCAEPDH_01033	K00851	idnK, gntK; gluconokinase [EC:2.7.1.12]
60BGCRMSO3-11	BPCAEPDH_03870	K11897	impF; type VI secretion system protein ImpF
60BGCRMSO3-11	BPCAEPDH_01322	K02518	infA; translation initiation factor IF-1
60BGCRMSO3-11	BPCAEPDH_00423	K18199	inhA; cyclohexyl-isocyanide hydratase [EC:4.2.1.103]
60BGCRMSO3-11	BPCAEPDH_02750	K03338	iolC; 5-dehydro-2-deoxygluconokinase [EC:2.7.1.92]
60BGCRMSO3-11	BPCAEPDH_00235	K00991	ispD; 2-C-methyl-D-erythritol 4-phosphate cytidylyltransferase [EC:2.7.7.60]
60BGCRMSO3-11	BPCAEPDH_00234	K01770	ispF; 2-C-methyl-D-erythritol 2,4-cyclodiphosphate synthase [EC:4.6.1.12]
60BGCRMSO3-11	BPCAEPDH_02214	K03527	ispH, lytB; 4-hydroxy-3-methylbut-2-en-1-yl diphosphate reductase [EC:1.17.7.4]
60BGCRMSO3-11	BPCAEPDH_01541	K02483	K02483; two-component system, OmpR family, response regulator
60BGCRMSO3-11	BPCAEPDH_01234	K06905	K06905; uncharacterized protein
60BGCRMSO3-11	BPCAEPDH_01233	K06906	K06906; uncharacterized protein
60BGCRMSO3-11	BPCAEPDH_01228	K06907	K06907; uncharacterized protein
60BGCRMSO3-11	BPCAEPDH_02236	K06919	K06919; putative DNA primase/helicase
60BGCRMSO3-11	BPCAEPDH_01092	K06950	K06950; uncharacterized protein
60BGCRMSO3-11	BPCAEPDH_03332	K06953	K06953; uncharacterized protein
60BGCRMSO3-11	BPCAEPDH_02930	K07010	K07010; putative glutamine amidotransferase
60BGCRMSO3-11	BPCAEPDH_04827	K07098	K07098; uncharacterized protein
60BGCRMSO3-11	BPCAEPDH_01654	K07126	K07126; uncharacterized protein
60BGCRMSO3-11	BPCAEPDH_02932	K07481	K07481; transposase, IS5 family
60BGCRMSO3-11	BPCAEPDH_02328	K07483	K07483; transposase
60BGCRMSO3-11	BPCAEPDH_03907	K09822	K09822; uncharacterized protein
60BGCRMSO3-11	BPCAEPDH_01682	K09921	K09921; uncharacterized protein
60BGCRMSO3-11	BPCAEPDH_02979	K13580	K13580; magnesium chelatase subunit ChlD-like protein
60BGCRMSO3-11	BPCAEPDH_02607	K02526	kdgT; 2-keto-3-deoxygluconate permease
60BGCRMSO3-11	BPCAEPDH_02403	K07646	kdpD; two-component system, OmpR family, sensor histidine kinase KdpD [EC:2.7.13.3]
60BGCRMSO3-11	BPCAEPDH_02152	K00979	kdsB; 3-deoxy-manno-octulosonate cytidylyltransferase (CMP-KDO synthetase) [EC:2.7.7.38]
60BGCRMSO3-11	BPCAEPDH_00836	K02527	kdtA, waaA; 3-deoxy-D-manno-octulosonic-acid transferase [EC:2.4.99.12 2.4.99.13 2.4.99.14 2.4.99.15]
60BGCRMSO3-11	BPCAEPDH_02969	K03761	kgtP; MFS transporter, MHS family, alpha-ketoglutarate permease
60BGCRMSO3-11	BPCAEPDH_02000	K02528	ksgA; 16S rRNA (adenine1518-N6/adenine1519-N6)-dimethyltransferase [EC:2.1.1.182]
60BGCRMSO3-11	BPCAEPDH_02964	K02529	lacI, galR; LacI family transcriptional regulator
60BGCRMSO3-11	BPCAEPDH_00968	K00102	LDHD, dld; D-lactate dehydrogenase (cytochrome) [EC:1.1.2.4]
60BGCRMSO3-11	BPCAEPDH_02425	K01649	leuA, IMS; 2-isopropylmalate synthase [EC:2.3.3.13]
60BGCRMSO3-11	BPCAEPDH_01854	K03644	lipA, LIAS, LIP1, LIP5; lipoyl synthase [EC:2.8.1.8]
60BGCRMSO3-11	BPCAEPDH_01853	K03801	lipB; lipoyl(octanoyl) transferase [EC:2.3.1.181]
60BGCRMSO3-11	BPCAEPDH_02219	K01996	livF; branched-chain amino acid transport system ATP-binding protein
60BGCRMSO3-11	BPCAEPDH_02218	K01995	livG; branched-chain amino acid transport system ATP-binding protein
60BGCRMSO3-11	BPCAEPDH_01531	K01997	livH; branched-chain amino acid transport system permease protein
60BGCRMSO3-11	BPCAEPDH_01510	K01999	livK; branched-chain amino acid transport system substrate-binding protein
60BGCRMSO3-11	BPCAEPDH_01530	K01998	livM; branched-chain amino acid transport system permease protein
60BGCRMSO3-11	BPCAEPDH_03098	K01998	livM; branched-chain amino acid transport system permease protein
60BGCRMSO3-11	BPCAEPDH_02577	K09810	lolD; lipoprotein-releasing system ATP-binding protein [EC:7.6.2.-]
60BGCRMSO3-11	BPCAEPDH_01041	K03643	lptE, rlpB; LPS-assembly lipoprotein
60BGCRMSO3-11	BPCAEPDH_00280	K00677	lpxA; UDP-N-acetylglucosamine acyltransferase [EC:2.3.1.129]
60BGCRMSO3-11	BPCAEPDH_01118	K02535	lpxC; UDP-3-O-[3-hydroxymyristoyl] N-acetylglucosamine deacetylase [EC:3.5.1.108]
60BGCRMSO3-11	BPCAEPDH_00282	K02536	lpxD; UDP-3-O-[3-hydroxymyristoyl] glucosamine N-acyltransferase [EC:2.3.1.191]
60BGCRMSO3-11	BPCAEPDH_01306	K01586	lysA; diaminopimelate decarboxylase [EC:4.1.1.20]
60BGCRMSO3-11	BPCAEPDH_02341	K05825	LYSN; 2-aminoadipate transaminase [EC:2.6.1.-]
60BGCRMSO3-11	BPCAEPDH_00351	K05685	macB; macrolide transport system ATP-binding/permease protein [EC:7.6.2.-]
60BGCRMSO3-11	BPCAEPDH_02118	K10111	malK, mtlK, thuK; multiple sugar transport system ATP-binding protein [EC:7.5.2.-]
60BGCRMSO3-11	BPCAEPDH_01267	K05595	marC; multiple antibiotic resistance protein
60BGCRMSO3-11	BPCAEPDH_02277	K01874	MARS, metG; methionyl-tRNA synthetase [EC:6.1.1.10]
60BGCRMSO3-11	BPCAEPDH_03597	K03406	mcp; methyl-accepting chemotaxis protein
60BGCRMSO3-11	BPCAEPDH_02690	K15054	mdlB; (S)-mandelate dehydrogenase [EC:1.1.99.31]
60BGCRMSO3-11	BPCAEPDH_00562	K07788	mdtB; multidrug efflux pump
60BGCRMSO3-11	BPCAEPDH_00563	K07789	mdtC; multidrug efflux pump
60BGCRMSO3-11	BPCAEPDH_03559	K00549	metE; 5-methyltetrahydropteroyltriglutamate--homocysteine methyltransferase [EC:2.1.1.14]
60BGCRMSO3-11	BPCAEPDH_01407	K00297	metF, MTHFR; methylenetetrahydrofolate reductase (NADH) [EC:1.5.1.54]
60BGCRMSO3-11	BPCAEPDH_01670	K00641	metX; homoserine O-acetyltransferase/O-succinyltransferase [EC:2.3.1.31 2.3.1.46]
60BGCRMSO3-11	BPCAEPDH_03415	K18307	mexI; multidrug efflux pump
60BGCRMSO3-11	BPCAEPDH_01450	K18297	mexT; LysR family transcriptional regulator, mexEF-oprN operon transcriptional activator
60BGCRMSO3-11	BPCAEPDH_02013	K06168	miaB; tRNA-2-methylthio-N6-dimethylallyladenosine synthase [EC:2.8.4.3]
60BGCRMSO3-11	BPCAEPDH_00408	K07274	mipA, ompV; MipA family protein
60BGCRMSO3-11	BPCAEPDH_01278	K04754	mlaA, vacJ; phospholipid-binding lipoprotein MlaA
60BGCRMSO3-11	BPCAEPDH_01279	K02067	mlaD, linM; phospholipid/cholesterol/gamma-HCH transport system substrate-binding protein
60BGCRMSO3-11	BPCAEPDH_01143	K08304	mltA; membrane-bound lytic murein transglycosylase A [EC:4.2.2.-]
60BGCRMSO3-11	BPCAEPDH_00792	K03322	mntH; manganese transport protein
60BGCRMSO3-11	BPCAEPDH_02076	K03637	moaC, CNX3; cyclic pyranopterin monophosphate synthase [EC:4.6.1.17]
60BGCRMSO3-11	BPCAEPDH_01077	K02558	mpl; UDP-N-acetylmuramate: L-alanyl-gamma-D-glutamyl-meso-diaminopimelate ligase [EC:6.3.2.45]
60BGCRMSO3-11	BPCAEPDH_00239	K05366	mrcA; penicillin-binding protein 1A [EC:2.4.1.129 3.4.16.4]
60BGCRMSO3-11	BPCAEPDH_01659	K03569	mreB; rod shape-determining protein MreB and related proteins
60BGCRMSO3-11	BPCAEPDH_02279	K03593	mrp, NUBPL; ATP-binding protein involved in chromosome partitioning
60BGCRMSO3-11	BPCAEPDH_00242	K03282	mscL; large conductance mechanosensitive channel
60BGCRMSO3-11	BPCAEPDH_00779	K10112	msmX, msmK, malK, sugC, ggtA, msiK; multiple sugar transport system ATP-binding protein [EC:7.5.2.-]
60BGCRMSO3-11	BPCAEPDH_01643	K00604	MTFMT, fmt; methionyl-tRNA formyltransferase [EC:2.1.2.9]
60BGCRMSO3-11	BPCAEPDH_01130	K01928	murE; UDP-N-acetylmuramoyl-L-alanyl-D-glutamate--2,6-diaminopimelate ligase [EC:6.3.2.13]
60BGCRMSO3-11	BPCAEPDH_02208	K00767	nadC, QPRT; nicotinate-nucleotide pyrophosphorylase (carboxylating) [EC:2.4.2.19]
60BGCRMSO3-11	BPCAEPDH_02179	K24967	nagR; GntR family transcriptional regulator, N-acetylglucosamine utilization regulator
60BGCRMSO3-11	BPCAEPDH_00963	K11206	NIT1, ybeM; deaminated glutathione amidase [EC:3.5.1.128]
60BGCRMSO3-11	BPCAEPDH_01480	K07503	nucS; endonuclease [EC:3.1.-.-]
60BGCRMSO3-11	BPCAEPDH_01098	K08311	nudH; putative (di)nucleoside polyphosphate hydrolase [EC:3.6.1.-]
60BGCRMSO3-11	BPCAEPDH_02436	K00331	nuoB; NADH-quinone oxidoreductase subunit B [EC:7.1.1.2]
60BGCRMSO3-11	BPCAEPDH_02438	K00333	nuoD; NADH-quinone oxidoreductase subunit D [EC:7.1.1.2]
60BGCRMSO3-11	BPCAEPDH_02439	K00334	nuoE; NADH-quinone oxidoreductase subunit E [EC:7.1.1.2]
60BGCRMSO3-11	BPCAEPDH_02440	K00335	nuoF; NADH-quinone oxidoreductase subunit F [EC:7.1.1.2]
60BGCRMSO3-11	BPCAEPDH_01383	K07275	ompW; outer membrane protein
60BGCRMSO3-11	BPCAEPDH_02994	K05846	opuBD; osmoprotectant transport system permease protein
60BGCRMSO3-11	BPCAEPDH_01140	K15866	paaG; 2-(1,2-epoxy-1,2-dihydrophenyl)acetyl-CoA isomerase [EC:5.3.3.18]
60BGCRMSO3-11	BPCAEPDH_01141	K02614	paaI; acyl-CoA thioesterase [EC:3.1.2.-]
60BGCRMSO3-11	BPCAEPDH_02334	K02622	parE; topoisomerase IV subunit B [EC:5.6.2.2]
60BGCRMSO3-11	BPCAEPDH_01097	K01881	PARS, proS; prolyl-tRNA synthetase [EC:6.1.1.15]
60BGCRMSO3-11	BPCAEPDH_02557	K07262	pbpG; serine-type D-Ala-D-Ala endopeptidase (penicillin-binding protein 7) [EC:3.4.21.-]
60BGCRMSO3-11	BPCAEPDH_00296	K01462	PDF, def; peptide deformylase [EC:3.5.1.88]
60BGCRMSO3-11	BPCAEPDH_01642	K01462	PDF, def; peptide deformylase [EC:3.5.1.88]
60BGCRMSO3-11	BPCAEPDH_03036	K05799	pdhR; GntR family transcriptional regulator, transcriptional repressor for pyruvate dehydrogenase complex
60BGCRMSO3-11	BPCAEPDH_02058	K21006	pelA; polysaccharide biosynthesis protein PelA
60BGCRMSO3-11	BPCAEPDH_02056	K21008	pelC; polysaccharide biosynthesis protein PelC
60BGCRMSO3-11	BPCAEPDH_02054	K21010	pelE; polysaccharide biosynthesis protein PelE
60BGCRMSO3-11	BPCAEPDH_02052	K21012	pelG; polysaccharide biosynthesis protein PelG
60BGCRMSO3-11	BPCAEPDH_02697	K05995	pepE; dipeptidase E [EC:3.4.13.21]
60BGCRMSO3-11	BPCAEPDH_01004	K01262	pepP; Xaa-Pro aminopeptidase [EC:3.4.11.9]
60BGCRMSO3-11	BPCAEPDH_01968	K05520	pfpI; protease I [EC:3.5.1.124]
60BGCRMSO3-11	BPCAEPDH_02349	K04750	phnB; PhnB protein
60BGCRMSO3-11	BPCAEPDH_02012	K06217	phoH, phoL; phosphate starvation-inducible protein PhoH and related proteins
60BGCRMSO3-11	BPCAEPDH_01687	K00477	PHYH; phytanoyl-CoA hydroxylase [EC:1.14.11.18]
60BGCRMSO3-11	BPCAEPDH_01299	K02666	pilQ; type IV pilus assembly protein PilQ
60BGCRMSO3-11	BPCAEPDH_00599	K06911	PIR; quercetin 2,3-dioxygenase [EC:1.13.11.24]
60BGCRMSO3-11	BPCAEPDH_02003	K00655	plsC; 1-acyl-sn-glycerol-3-phosphate acyltransferase [EC:2.3.1.51]
60BGCRMSO3-11	BPCAEPDH_02715	K00570	pmtA; phosphatidylethanolamine/phosphatidyl-N-methylethanolamine N-methyltransferase [EC:2.1.1.17 2.1.1.71]
60BGCRMSO3-11	BPCAEPDH_00998	K00324	pntA; H+-translocating NAD(P) transhydrogenase subunit alpha [EC:1.6.1.2 7.1.1.1]
60BGCRMSO3-11	BPCAEPDH_04228	K00325	pntB; H+-translocating NAD(P) transhydrogenase subunit beta [EC:1.6.1.2 7.1.1.1]
60BGCRMSO3-11	BPCAEPDH_02536	K01322	PREP; prolyl oligopeptidase [EC:3.4.21.26]
60BGCRMSO3-11	BPCAEPDH_01167	K02835	prfA, MTRF1, MRF1; peptide chain release factor 1
60BGCRMSO3-11	BPCAEPDH_00252	K13485	PRHOXNB, URAD; 2-oxo-4-hydroxy-4-carboxy-5-ureidoimidazoline decarboxylase [EC:4.1.1.97]
60BGCRMSO3-11	BPCAEPDH_03092	K01414	prlC; oligopeptidase A [EC:3.4.24.70]
60BGCRMSO3-11	BPCAEPDH_04132	K01659	prpC; 2-methylcitrate synthase [EC:2.3.3.5]
60BGCRMSO3-11	BPCAEPDH_00435	K02040	pstS; phosphate transport system substrate-binding protein
60BGCRMSO3-11	BPCAEPDH_03706	K00823	puuE; 4-aminobutyrate aminotransferase [EC:2.6.1.19]
60BGCRMSO3-11	BPCAEPDH_01651	K06920	queC; 7-cyano-7-deazaguanine synthase [EC:6.3.4.20]
60BGCRMSO3-11	BPCAEPDH_02544	K25316	racX, ygeA; amino-acid racemase [EC:5.1.1.10]
60BGCRMSO3-11	BPCAEPDH_01825	K01887	RARS, argS; arginyl-tRNA synthetase [EC:6.1.1.19]
60BGCRMSO3-11	BPCAEPDH_02574	K07462	recJ; single-stranded-DNA-specific exonuclease [EC:3.1.-.-]
60BGCRMSO3-11	BPCAEPDH_01490	K03656	rep; ATP-dependent DNA helicase Rep [EC:5.6.2.4]
60BGCRMSO3-11	BPCAEPDH_02025	K11927	rhlE; ATP-dependent RNA helicase RhlE [EC:3.6.4.13]
60BGCRMSO3-11	BPCAEPDH_04823	K13061	rhlI, phzI, solI, cepI, tofI; acyl homoserine lactone synthase [EC:2.3.1.184]
60BGCRMSO3-11	BPCAEPDH_01396	K03642	rlpA; rare lipoprotein A
60BGCRMSO3-11	BPCAEPDH_00278	K03470	rnhB; ribonuclease HII [EC:3.1.26.4]
60BGCRMSO3-11	BPCAEPDH_01655	K05837	rodA, mrdB; rod shape determining protein RodA
60BGCRMSO3-11	BPCAEPDH_00759	K00989	rph; ribonuclease PH [EC:2.7.7.56]
60BGCRMSO3-11	BPCAEPDH_01335	K02904	RP-L29, rpmC; large subunit ribosomal protein L29
60BGCRMSO3-11	BPCAEPDH_01331	K02931	RP-L5, MRPL5, rplE; large subunit ribosomal protein L5
60BGCRMSO3-11	BPCAEPDH_00405	K03092	rpoN; RNA polymerase sigma-54 factor
60BGCRMSO3-11	BPCAEPDH_01330	K02954	RP-S14, MRPS14, rpsN; small subunit ribosomal protein S14
60BGCRMSO3-11	BPCAEPDH_02429	K02956	RP-S15, MRPS15, rpsO; small subunit ribosomal protein S15
60BGCRMSO3-11	BPCAEPDH_01334	K02961	RP-S17, MRPS17, rpsQ; small subunit ribosomal protein S17
60BGCRMSO3-11	BPCAEPDH_01329	K02994	RP-S8, rpsH; small subunit ribosomal protein S8
60BGCRMSO3-11	BPCAEPDH_01919	K08316	rsmD; 16S rRNA (guanine966-N2)-methyltransferase [EC:2.1.1.171]
60BGCRMSO3-11	BPCAEPDH_00708	K00831	serC, PSAT1; phosphoserine aminotransferase [EC:2.6.1.52]
60BGCRMSO3-11	BPCAEPDH_01789	K14347	SLC10A7, P7; solute carrier family 10 (sodium/bile acid cotransporter), member 7
60BGCRMSO3-11	BPCAEPDH_02213	K03774	slpA; FKBP-type peptidyl-prolyl cis-trans isomerase SlpA [EC:5.2.1.8]
60BGCRMSO3-11	BPCAEPDH_02114	K10227	smoE, mtlE; polyol transport system substrate-binding protein
60BGCRMSO3-11	BPCAEPDH_02115	K10228	smoF, mtlF; polyol transport system permease protein
60BGCRMSO3-11	BPCAEPDH_04825	K19666	solR, cepR, tofR; LuxR family transcriptional regulator, quorum-sensing system regulator SolR
60BGCRMSO3-11	BPCAEPDH_01094	K03106	SRP54, ffh; signal recognition particle subunit SRP54 [EC:3.6.5.4]
60BGCRMSO3-11	BPCAEPDH_02045	K15553	ssuA; sulfonate transport system substrate-binding protein
60BGCRMSO3-11	BPCAEPDH_02067	K01902	sucD; succinyl-CoA synthetase alpha subunit [EC:6.2.1.5]
60BGCRMSO3-11	BPCAEPDH_01435	K01246	tag; DNA-3-methyladenine glycosylase I [EC:3.2.2.20]
60BGCRMSO3-11	BPCAEPDH_02275	K07278	tamA; translocation and assembly module TamA
60BGCRMSO3-11	BPCAEPDH_00794	K03116	tatA; sec-independent protein translocase protein TatA
60BGCRMSO3-11	BPCAEPDH_01257	K03118	tatC; sec-independent protein translocase protein TatC
60BGCRMSO3-11	BPCAEPDH_02578	K03424	tatD; TatD DNase family protein [EC:3.1.21.-]
60BGCRMSO3-11	BPCAEPDH_01856	K10831	tauB; taurine transport system ATP-binding protein [EC:7.6.2.7]
60BGCRMSO3-11	BPCAEPDH_03413	K09936	TC.BAT2; bacterial/archaeal transporter family-2 protein
60BGCRMSO3-11	BPCAEPDH_03019	K03300	TC.CITMHS; citrate-Mg2+:H+ or citrate-Ca2+:H+ symporter, CitMHS family
60BGCRMSO3-11	BPCAEPDH_01284	K03154	thiS; sulfur carrier protein
60BGCRMSO3-11	BPCAEPDH_00914	K03646	tolA; colicin import membrane protein
60BGCRMSO3-11	BPCAEPDH_00912	K03562	tolQ; biopolymer transport protein TolQ
60BGCRMSO3-11	BPCAEPDH_00913	K03560	tolR; biopolymer transport protein TolR
60BGCRMSO3-11	BPCAEPDH_02432	K01803	TPI, tpiA; triosephosphate isomerase (TIM) [EC:5.3.1.1]
60BGCRMSO3-11	BPCAEPDH_01152	K01609	trpC; indole-3-glycerol phosphate synthase [EC:4.1.1.48]
60BGCRMSO3-11	BPCAEPDH_02757	K04085	tusA, sirA; tRNA 2-thiouridine synthesizing protein A [EC:2.8.1.-]
60BGCRMSO3-11	BPCAEPDH_02346	K03181	ubiC; chorismate lyase [EC:4.1.3.40]
60BGCRMSO3-11	BPCAEPDH_01005	K03185	ubiH; 2-octaprenyl-6-methoxyphenol hydroxylase [EC:1.14.13.-]
60BGCRMSO3-11	BPCAEPDH_01294	K05814	ugpA; sn-glycerol 3-phosphate transport system permease protein
60BGCRMSO3-11	BPCAEPDH_01295	K05813	ugpB; sn-glycerol 3-phosphate transport system substrate-binding protein
60BGCRMSO3-11	BPCAEPDH_01154	K03648	UNG, UDG; uracil-DNA glycosylase [EC:3.2.2.27]
60BGCRMSO3-11	BPCAEPDH_01254	K00411	UQCRFS1, RIP1, petA; ubiquinol-cytochrome c reductase iron-sulfur subunit [EC:7.1.1.8]
60BGCRMSO3-11	BPCAEPDH_00247	K07127	uraH, pucM, hiuH; 5-hydroxyisourate hydrolase [EC:3.5.2.17]
60BGCRMSO3-11	BPCAEPDH_00830	K01430	ureA; urease subunit gamma [EC:3.5.1.5]
60BGCRMSO3-11	BPCAEPDH_00834	K03188	ureF; urease accessory protein
60BGCRMSO3-11	BPCAEPDH_00835	K03189	ureG; urease accessory protein
60BGCRMSO3-11	BPCAEPDH_00823	K11959	urtA; urea transport system substrate-binding protein
60BGCRMSO3-11	BPCAEPDH_00824	K11960	urtB; urea transport system permease protein
60BGCRMSO3-11	BPCAEPDH_01192	K11907	vasG, clpV; type VI secretion system protein VasG
60BGCRMSO3-11	BPCAEPDH_05368	K11904	vgrG; type VI secretion system secreted protein VgrG
60BGCRMSO3-11	BPCAEPDH_03369	K01867	WARS, trpS; tryptophanyl-tRNA synthetase [EC:6.1.1.2]
60BGCRMSO3-11	BPCAEPDH_02562	K25307	wzb, etp; low molecular weight protein-tyrosine phosphatase [EC:3.1.3.48]
60BGCRMSO3-11	BPCAEPDH_00888	K13481	xdhA; xanthine dehydrogenase small subunit [EC:1.17.1.4]
60BGCRMSO3-11	BPCAEPDH_01509	K14287	ybdL; methionine transaminase [EC:2.6.1.88]
60BGCRMSO3-11	BPCAEPDH_02388	K09710	ybeB; ribosome-associated protein
60BGCRMSO3-11	BPCAEPDH_01468	K07459	ybjD; putative ATP-dependent endonuclease of the OLD family
60BGCRMSO3-11	BPCAEPDH_00910	K16066	ydfG; 3-hydroxy acid dehydrogenase / malonic semialdehyde reductase [EC:1.1.1.381 1.1.1.-]
60BGCRMSO3-11	BPCAEPDH_00343	K13893	yejA; microcin C transport system substrate-binding protein
60BGCRMSO3-11	BPCAEPDH_00342	K13894	yejB; microcin C transport system permease protein
60BGCRMSO3-11	BPCAEPDH_01153	K18446	ygiF; triphosphatase [EC:3.6.1.25]
60BGCRMSO3-11	BPCAEPDH_01394	K07460	yraN; putative endonuclease
60BGCRMSO3-11	BPCAEPDH_03805	K03227	yscS, sctS, hrcS, ssaS; type III secretion protein S
60BGCRMSO3-11	BPCAEPDH_01111	K18778	zapD; cell division protein ZapD
60BGCRMSO3-11	BPCAEPDH_01185	K16074	zntB; zinc transporter
60BGCRPA10-1	CFOPJOKP_05100	K02003	ABC.CD.A; putative ABC transport system ATP-binding protein
60BGCRPA10-1	CFOPJOKP_02914	K02013	ABC.FEV.A; iron complex transport system ATP-binding protein [EC:7.2.2.-]
60BGCRPA10-1	CFOPJOKP_04362	K02015	ABC.FEV.P; iron complex transport system permease protein
60BGCRPA10-1	CFOPJOKP_04361	K02016	ABC.FEV.S; iron complex transport system substrate-binding protein
60BGCRPA10-1	CFOPJOKP_02077	K02026	ABC.MS.P1; multiple sugar transport system permease protein
60BGCRPA10-1	CFOPJOKP_04349	K02028	ABC.PA.A; polar amino acid transport system ATP-binding protein [EC:7.4.2.1]
60BGCRPA10-1	CFOPJOKP_04350	K02029	ABC.PA.P; polar amino acid transport system permease protein
60BGCRPA10-1	CFOPJOKP_03951	K02030	ABC.PA.S; polar amino acid transport system substrate-binding protein
60BGCRPA10-1	CFOPJOKP_04907	K20844	abf1; non-reducing end alpha-L-arabinofuranosidase [EC:3.2.1.55]
60BGCRPA10-1	CFOPJOKP_02715	K00249	ACADM, acd; acyl-CoA dehydrogenase [EC:1.3.8.7]
60BGCRPA10-1	CFOPJOKP_00803	K01961	accC; acetyl-CoA carboxylase, biotin carboxylase subunit [EC:6.4.1.2 6.3.4.14]
60BGCRPA10-1	CFOPJOKP_02618	K00163	aceE; pyruvate dehydrogenase E1 component [EC:1.2.4.1]
60BGCRPA10-1	CFOPJOKP_04558	K03585	acrA, mexA, adeI, smeD, mtrC, cmeA; membrane fusion protein, multidrug efflux system
60BGCRPA10-1	CFOPJOKP_02892	K01584	adiA; arginine decarboxylase [EC:4.1.1.19]
60BGCRPA10-1	CFOPJOKP_04473	K03387	ahpF; NADH-dependent peroxiredoxin subunit F [EC:1.8.1.-]
60BGCRPA10-1	CFOPJOKP_03880	K00128	ALDH; aldehyde dehydrogenase (NAD+) [EC:1.2.1.3]
60BGCRPA10-1	CFOPJOKP_04003	K01775	alr; alanine racemase [EC:5.1.1.1]
60BGCRPA10-1	CFOPJOKP_01511	K07741	antB; anti-repressor protein
60BGCRPA10-1	CFOPJOKP_02075	K03098	APOD; apolipoprotein D and lipocalin family protein
60BGCRPA10-1	CFOPJOKP_04284	K13874	araB; L-arabinonolactonase [EC:3.1.1.15]
60BGCRPA10-1	CFOPJOKP_02065	K10537	araF; L-arabinose transport system substrate-binding protein
60BGCRPA10-1	CFOPJOKP_02890	K01755	argH, ASL; argininosuccinate lyase [EC:4.3.2.1]
60BGCRPA10-1	CFOPJOKP_02322	K10012	arnC, pmrF; undecaprenyl-phosphate 4-deoxy-4-formamido-L-arabinose transferase [EC:2.4.2.53]
60BGCRPA10-1	CFOPJOKP_02325	K13014	arnD; undecaprenyl phosphate-alpha-L-ara4FN deformylase [EC:3.5.1.-]
60BGCRPA10-1	CFOPJOKP_00805	K03786	aroQ, qutE; 3-dehydroquinate dehydratase II [EC:4.2.1.10]
60BGCRPA10-1	CFOPJOKP_00437	K02110	ATPF0C, atpE; F-type H+-transporting ATPase subunit c
60BGCRPA10-1	CFOPJOKP_00443	K02114	ATPF1E, atpC; F-type H+-transporting ATPase subunit epsilon
60BGCRPA10-1	CFOPJOKP_02278	K17713	bamB; outer membrane protein assembly factor BamB
60BGCRPA10-1	CFOPJOKP_04327	K01012	bioB; biotin synthase [EC:2.8.1.6]
60BGCRPA10-1	CFOPJOKP_04407	K18900	bpeT; LysR family transcriptional regulator, regulator for bpeEF and oprC
60BGCRPA10-1	CFOPJOKP_05182	K03464	catC; muconolactone D-isomerase [EC:5.3.3.4]
60BGCRPA10-1	CFOPJOKP_03130	K23777	cecR; TetR/AcrR family transcriptional regulator, regulator of cefoperazone and chloramphenicol sensitivity
60BGCRPA10-1	CFOPJOKP_03155	K07232	CHAC, chaC; glutathione-specific gamma-glutamylcyclotransferase [EC:4.3.2.7]
60BGCRPA10-1	CFOPJOKP_00503	K00575	cheR; chemotaxis protein methyltransferase CheR [EC:2.1.1.80]
60BGCRPA10-1	CFOPJOKP_00506	K03413	cheY; two-component system, chemotaxis family, chemotaxis protein CheY
60BGCRPA10-1	CFOPJOKP_02929	K02303	cobA; uroporphyrin-III C-methyltransferase [EC:2.1.1.107]
60BGCRPA10-1	CFOPJOKP_02909	K02225	cobC1, cobC; cobalamin biosynthesis protein CobC
60BGCRPA10-1	CFOPJOKP_04632	K02228	cobF; precorrin-6A synthase [EC:2.1.1.152]
60BGCRPA10-1	CFOPJOKP_03221	K09882	cobS; cobaltochelatase CobS [EC:6.6.1.2]
60BGCRPA10-1	CFOPJOKP_02058	K01485	codA; cytosine/creatinine deaminase [EC:3.5.4.1 3.5.4.21]
60BGCRPA10-1	CFOPJOKP_01865	K02278	cpaA, tadV; prepilin peptidase CpaA [EC:3.4.23.43]
60BGCRPA10-1	CFOPJOKP_01868	K02280	cpaC, rcpA; pilus assembly protein CpaC
60BGCRPA10-1	CFOPJOKP_01277	K08744	CRLS; cardiolipin synthase (CMP-forming) [EC:2.7.8.41]
60BGCRPA10-1	CFOPJOKP_03003	K10914	crp; CRP/FNR family transcriptional regulator, cyclic AMP receptor protein
60BGCRPA10-1	CFOPJOKP_03227	K22895	cruH; renierapurpurin 18,18'-hydroxylase
60BGCRPA10-1	CFOPJOKP_05089	K01647	CS, gltA; citrate synthase [EC:2.3.3.1]
60BGCRPA10-1	CFOPJOKP_02030	K03704	cspA; cold shock protein
60BGCRPA10-1	CFOPJOKP_04903	K11921	cynR; LysR family transcriptional regulator, cyn operon transcriptional activator
60BGCRPA10-1	CFOPJOKP_04068	K02298	cyoB; cytochrome o ubiquinol oxidase subunit I [EC:7.1.1.3]
60BGCRPA10-1	CFOPJOKP_02626	K00860	cysC; adenylylsulfate kinase [EC:2.7.1.25]
60BGCRPA10-1	CFOPJOKP_02541	K00640	cysE; serine O-acetyltransferase [EC:2.3.1.30]
60BGCRPA10-1	CFOPJOKP_03039	K00007	dalD; D-arabinitol 4-dehydrogenase [EC:1.1.1.11]
60BGCRPA10-1	CFOPJOKP_02474	K00674	dapD; 2,3,4,5-tetrahydropyridine-2,6-dicarboxylate N-succinyltransferase [EC:2.3.1.117]
60BGCRPA10-1	CFOPJOKP_03265	K09699	DBT, bkdB; 2-oxoisovalerate dehydrogenase E2 component (dihydrolipoyl transacylase) [EC:2.3.1.168]
60BGCRPA10-1	CFOPJOKP_04443	K02031	ddpD; peptide/nickel transport system ATP-binding protein
60BGCRPA10-1	CFOPJOKP_02623	K02346	dinB; DNA polymerase IV [EC:2.7.7.7]
60BGCRPA10-1	CFOPJOKP_02617	K00627	DLAT, aceF, pdhC; pyruvate dehydrogenase E2 component (dihydrolipoamide acetyltransferase) [EC:2.3.1.12]
60BGCRPA10-1	CFOPJOKP_02616	K00382	DLD, lpd, pdhD; dihydrolipoamide dehydrogenase [EC:1.8.1.4]
60BGCRPA10-1	CFOPJOKP_04773	K00558	DNMT1, dcm; DNA (cytosine-5)-methyltransferase 1 [EC:2.1.1.37]
60BGCRPA10-1	CFOPJOKP_02458	K00099	dxr; 1-deoxy-D-xylulose-5-phosphate reductoisomerase [EC:1.1.1.267]
60BGCRPA10-1	CFOPJOKP_03934	K00064	E1.1.1.122; D-threo-aldose 1-dehydrogenase [EC:1.1.1.122]
60BGCRPA10-1	CFOPJOKP_03209	K05275	E1.1.1.65; pyridoxine 4-dehydrogenase [EC:1.1.1.65]
60BGCRPA10-1	CFOPJOKP_03445	K01652	E2.2.1.6L, ilvB, ilvG, ilvI; acetolactate synthase I/II/III large subunit [EC:2.2.1.6]
60BGCRPA10-1	CFOPJOKP_02750	K01653	E2.2.1.6S, ilvH, ilvN; acetolactate synthase I/III small subunit [EC:2.2.1.6]
60BGCRPA10-1	CFOPJOKP_03762	K01626	E2.5.1.54, aroF, aroG, aroH; 3-deoxy-7-phosphoheptulonate synthase [EC:2.5.1.54]
60BGCRPA10-1	CFOPJOKP_03208	K00826	E2.6.1.42, ilvE; branched-chain amino acid aminotransferase [EC:2.6.1.42]
60BGCRPA10-1	CFOPJOKP_02634	K01142	E3.1.11.2, xthA; exodeoxyribonuclease III [EC:3.1.11.2]
60BGCRPA10-1	CFOPJOKP_03883	K01184	E3.2.1.15; polygalacturonase [EC:3.2.1.15]
60BGCRPA10-1	CFOPJOKP_02343	K01424	E3.5.1.1, ansA, ansB; L-asparaginase [EC:3.5.1.1]
60BGCRPA10-1	CFOPJOKP_01680	K03426	E3.6.1.22, NUDT12, nudC; NAD+ diphosphatase [EC:3.6.1.22]
60BGCRPA10-1	CFOPJOKP_02469	K01972	E6.5.1.2, ligA, ligB; DNA ligase (NAD+) [EC:6.5.1.2]
60BGCRPA10-1	CFOPJOKP_04371	K16348	ecnB; entericidin B
60BGCRPA10-1	CFOPJOKP_03131	K03543	emrA; membrane fusion protein, multidrug efflux system
60BGCRPA10-1	CFOPJOKP_03484	K03543	emrA; membrane fusion protein, multidrug efflux system
60BGCRPA10-1	CFOPJOKP_01850	K03446	emrB; MFS transporter, DHA2 family, multidrug resistance protein
60BGCRPA10-1	CFOPJOKP_02686	K03561	exbB; biopolymer transport protein ExbB
60BGCRPA10-1	CFOPJOKP_02687	K03559	exbD; biopolymer transport protein ExbD
60BGCRPA10-1	CFOPJOKP_02777	K00059	fabG, OAR1; 3-oxoacyl-[acyl-carrier protein] reductase [EC:1.1.1.100]
60BGCRPA10-1	CFOPJOKP_05097	K00059	fabG, OAR1; 3-oxoacyl-[acyl-carrier protein] reductase [EC:1.1.1.100]
60BGCRPA10-1	CFOPJOKP_03200	K00632	fadA, fadI; acetyl-CoA acyltransferase [EC:2.3.1.16]
60BGCRPA10-1	CFOPJOKP_02220	K00148	fdhA; glutathione-independent formaldehyde dehydrogenase [EC:1.2.1.46]
60BGCRPA10-1	CFOPJOKP_05033	K00123	fdoG, fdhF, fdwA; formate dehydrogenase major subunit [EC:1.17.1.9]
60BGCRPA10-1	CFOPJOKP_05030	K00127	fdoI, fdsG; formate dehydrogenase subunit gamma
60BGCRPA10-1	CFOPJOKP_02602	K04755	fdx; ferredoxin, 2Fe-2S
60BGCRPA10-1	CFOPJOKP_04892	K23228	fhuB; ferric hydroxamate transport system permease protein
60BGCRPA10-1	CFOPJOKP_04894	K10829	fhuC; ferric hydroxamate transport system ATP-binding protein [EC:7.2.2.16]
60BGCRPA10-1	CFOPJOKP_04893	K23227	fhuD; ferric hydroxamate transport system substrate-binding protein
60BGCRPA10-1	CFOPJOKP_02621	K01491	folD; methylenetetrahydrofolate dehydrogenase (NADP+) / methenyltetrahydrofolate cyclohydrolase [EC:1.5.1.5 3.5.4.9]
60BGCRPA10-1	CFOPJOKP_00759	K03588	ftsW, spoVE; cell division protein FtsW
60BGCRPA10-1	CFOPJOKP_02435	K00036	G6PD, zwf; glucose-6-phosphate 1-dehydrogenase [EC:1.1.1.49 1.1.1.363]
60BGCRPA10-1	CFOPJOKP_04929	K00135	gabD; succinate-semialdehyde dehydrogenase / glutarate-semialdehyde dehydrogenase [EC:1.2.1.16 1.2.1.79 1.2.1.20]
60BGCRPA10-1	CFOPJOKP_02064	K00035	gal; D-galactose 1-dehydrogenase [EC:1.1.1.48]
60BGCRPA10-1	CFOPJOKP_04953	K01495	GCH1, folE; GTP cyclohydrolase IA [EC:3.5.4.16]
60BGCRPA10-1	CFOPJOKP_02877	K04751	glnB; nitrogen regulatory protein P-II 1
60BGCRPA10-1	CFOPJOKP_02466	K00990	glnD; [protein-PII] uridylyltransferase [EC:2.7.7.59]
60BGCRPA10-1	CFOPJOKP_04319	K01759	GLO1, gloA; lactoylglutathione lyase [EC:4.4.1.5]
60BGCRPA10-1	CFOPJOKP_02800	K01894	gluQ; glutamyl-Q tRNA(Asp) synthetase [EC:6.1.1.-]
60BGCRPA10-1	CFOPJOKP_03161	K03273	gmhB; D-glycero-D-manno-heptose 1,7-bisphosphate phosphatase [EC:3.1.3.82 3.1.3.83]
60BGCRPA10-1	CFOPJOKP_04783	K01091	gph; phosphoglycolate phosphatase [EC:3.1.3.18]
60BGCRPA10-1	CFOPJOKP_00402	K02456	gspG; general secretion pathway protein G
60BGCRPA10-1	CFOPJOKP_02438	K01951	guaA, GMPS; GMP synthase (glutamine-hydrolysing) [EC:6.3.5.2]
60BGCRPA10-1	CFOPJOKP_05145	K11903	hcp; type VI secretion system secreted protein Hcp
60BGCRPA10-1	CFOPJOKP_02885	K02498	hemY; HemY protein
60BGCRPA10-1	CFOPJOKP_02276	K03666	hfq; host factor-I protein
60BGCRPA10-1	CFOPJOKP_03879	K00020	HIBADH, mmsB; 3-hydroxyisobutyrate dehydrogenase [EC:1.1.1.31]
60BGCRPA10-1	CFOPJOKP_02875	K10017	hisP; histidine transport system ATP-binding protein [EC:7.4.2.1]
60BGCRPA10-1	CFOPJOKP_02873	K10016	hisQ; histidine transport system permease protein
60BGCRPA10-1	CFOPJOKP_04488	K11068	hlyIII; hemolysin III
60BGCRPA10-1	CFOPJOKP_02316	K00003	hom; homoserine dehydrogenase [EC:1.1.1.3]
60BGCRPA10-1	CFOPJOKP_02996	K07241	hoxN, nixA; nickel/cobalt transporter (NiCoT) family protein
60BGCRPA10-1	CFOPJOKP_03293	K18381	hpaC; type III secretion control protein HpaP
60BGCRPA10-1	CFOPJOKP_03290	K18373	hrpB1; type III secretion protein HrpB1
60BGCRPA10-1	CFOPJOKP_02603	K04044	hscA; molecular chaperone HscA
60BGCRPA10-1	CFOPJOKP_02604	K04082	hscB, HSCB, HSC20; molecular chaperone HscB
60BGCRPA10-1	CFOPJOKP_02585	K04083	hslO; molecular chaperone Hsp33
60BGCRPA10-1	CFOPJOKP_02824	K04079	HSP90A, htpG; molecular chaperone HtpG
60BGCRPA10-1	CFOPJOKP_02047	K05836	hutC; GntR family transcriptional regulator, histidine utilization repressor
60BGCRPA10-1	CFOPJOKP_02046	K01745	hutH, HAL; histidine ammonia-lyase [EC:4.3.1.3]
60BGCRPA10-1	CFOPJOKP_02341	K01816	hyi, gip; hydroxypyruvate isomerase [EC:5.3.1.22]
60BGCRPA10-1	CFOPJOKP_03461	K05596	iciA; LysR family transcriptional regulator, chromosome initiation inhibitor
60BGCRPA10-1	CFOPJOKP_04470	K00098	idnD; L-idonate 5-dehydrogenase [EC:1.1.1.264]
60BGCRPA10-1	CFOPJOKP_04469	K00046	idnO; gluconate 5-dehydrogenase [EC:1.1.1.69]
60BGCRPA10-1	CFOPJOKP_02749	K00053	ilvC; ketol-acid reductoisomerase [EC:1.1.1.86]
60BGCRPA10-1	CFOPJOKP_03370	K11891	impL, vasK, icmF; type VI secretion system protein ImpL
60BGCRPA10-1	CFOPJOKP_03214	K07302	iorA; isoquinoline 1-oxidoreductase subunit alpha [EC:1.3.99.16]
60BGCRPA10-1	CFOPJOKP_02608	K13643	iscR; Rrf2 family transcriptional regulator, iron-sulfur cluster assembly transcription factor
60BGCRPA10-1	CFOPJOKP_02607	K04487	iscS, NFS1; cysteine desulfurase [EC:2.8.1.7]
60BGCRPA10-1	CFOPJOKP_05171	K04487	iscS, NFS1; cysteine desulfurase [EC:2.8.1.7]
60BGCRPA10-1	CFOPJOKP_03865	K00375	K00375; GntR family transcriptional regulator / MocR family aminotransferase
60BGCRPA10-1	CFOPJOKP_04014	K00375	K00375; GntR family transcriptional regulator / MocR family aminotransferase
60BGCRPA10-1	CFOPJOKP_04672	K00375	K00375; GntR family transcriptional regulator / MocR family aminotransferase
60BGCRPA10-1	CFOPJOKP_00206	K02483	K02483; two-component system, OmpR family, response regulator
60BGCRPA10-1	CFOPJOKP_03220	K06999	K06999; phospholipase/carboxylesterase
60BGCRPA10-1	CFOPJOKP_00078	K07001	K07001; NTE family protein
60BGCRPA10-1	CFOPJOKP_03081	K07019	K07019; uncharacterized protein
60BGCRPA10-1	CFOPJOKP_05035	K07058	K07058; membrane protein
60BGCRPA10-1	CFOPJOKP_04987	K07483	K07483; transposase
60BGCRPA10-1	CFOPJOKP_05082	K07493	K07493; putative transposase
60BGCRPA10-1	CFOPJOKP_04238	K09117	K09117; uncharacterized protein
60BGCRPA10-1	CFOPJOKP_02879	K09919	K09919; uncharacterized protein
60BGCRPA10-1	CFOPJOKP_02817	K09989	K09989; uncharacterized protein
60BGCRPA10-1	CFOPJOKP_05480	K09990	K09990; uncharacterized protein
60BGCRPA10-1	CFOPJOKP_02178	K02525	kdgR; LacI family transcriptional regulator, kdg operon repressor
60BGCRPA10-1	CFOPJOKP_03165	K02528	ksgA; 16S rRNA (adenine1518-N6/adenine1519-N6)-dimethyltransferase [EC:2.1.1.182]
60BGCRPA10-1	CFOPJOKP_02542	K02533	lasT; tRNA/rRNA methyltransferase [EC:2.1.1.-]
60BGCRPA10-1	CFOPJOKP_03258	K10218	ligK, galC; 4-hydroxy-4-methyl-2-oxoglutarate aldolase [EC:4.1.3.17]
60BGCRPA10-1	CFOPJOKP_02958	K01996	livF; branched-chain amino acid transport system ATP-binding protein
60BGCRPA10-1	CFOPJOKP_02612	K18928	lldE; L-lactate dehydrogenase complex protein LldE
60BGCRPA10-1	CFOPJOKP_02611	K18929	lldF; L-lactate dehydrogenase complex protein LldF
60BGCRPA10-1	CFOPJOKP_02595	K09808	lolC_E; lipoprotein-releasing system permease protein
60BGCRPA10-1	CFOPJOKP_02594	K09810	lolD; lipoprotein-releasing system ATP-binding protein [EC:7.6.2.-]
60BGCRPA10-1	CFOPJOKP_02926	K07091	lptF; lipopolysaccharide export system permease protein
60BGCRPA10-1	CFOPJOKP_02454	K02536	lpxD; UDP-3-O-[3-hydroxymyristoyl] glucosamine N-acyltransferase [EC:2.3.1.191]
60BGCRPA10-1	CFOPJOKP_00421	K03719	lrp; Lrp/AsnC family transcriptional regulator, leucine-responsive regulatory protein
60BGCRPA10-1	CFOPJOKP_02532	K00928	lysC; aspartate kinase [EC:2.7.2.4]
60BGCRPA10-1	CFOPJOKP_02523	K05685	macB; macrolide transport system ATP-binding/permease protein [EC:7.6.2.-]
60BGCRPA10-1	CFOPJOKP_04707	K03406	mcp; methyl-accepting chemotaxis protein
60BGCRPA10-1	CFOPJOKP_03481	K07507	mgtC; putative Mg2+ transporter-C (MgtC) family protein
60BGCRPA10-1	CFOPJOKP_00114	K14731	mlhB, chnC; epsilon-lactone hydrolase [EC:3.1.1.83]
60BGCRPA10-1	CFOPJOKP_02312	K03635	MOCS2B, moaE; molybdopterin synthase catalytic subunit [EC:2.8.1.12]
60BGCRPA10-1	CFOPJOKP_00808	K02558	mpl; UDP-N-acetylmuramate: L-alanyl-gamma-D-glutamyl-meso-diaminopimelate ligase [EC:6.3.2.45]
60BGCRPA10-1	CFOPJOKP_02160	K14205	mprF, fmtC; phosphatidylglycerol lysyltransferase [EC:2.3.2.3]
60BGCRPA10-1	CFOPJOKP_02895	K03593	mrp, NUBPL; ATP-binding protein involved in chromosome partitioning
60BGCRPA10-1	CFOPJOKP_02323	K00604	MTFMT, fmt; methionyl-tRNA formyltransferase [EC:2.1.2.9]
60BGCRPA10-1	CFOPJOKP_02683	K01776	murI; glutamate racemase [EC:5.1.1.3]
60BGCRPA10-1	CFOPJOKP_05644	K18828	mvpA, vapC; tRNA(fMet)-specific endonuclease VapC [EC:3.1.-.-]
60BGCRPA10-1	CFOPJOKP_02998	K24967	nagR; GntR family transcriptional regulator, N-acetylglucosamine utilization regulator
60BGCRPA10-1	CFOPJOKP_03765	K14578	nahAb, nagAb, ndoA, nbzAb, dntAb; naphthalene 1,2-dioxygenase ferredoxin component
60BGCRPA10-1	CFOPJOKP_03468	K24160	NHA1, SOD2; sodium/hydrogen antiporter
60BGCRPA10-1	CFOPJOKP_04438	K06194	nlpD; lipoprotein NlpD
60BGCRPA10-1	CFOPJOKP_03482	K18904	nodT, ameC; outer membrane protein, multidrug efflux system
60BGCRPA10-1	CFOPJOKP_04363	K12410	npdA; NAD-dependent deacetylase [EC:2.3.1.286]
60BGCRPA10-1	CFOPJOKP_04850	K18139	oprM, emhC, ttgC, cusC, adeK, smeF, mtrE, cmeC, gesC; outer membrane protein, multidrug efflux system
60BGCRPA10-1	CFOPJOKP_04012	K04064	osmE; osmotically inducible lipoprotein OsmE
60BGCRPA10-1	CFOPJOKP_02695	K07230	p19, ftrA; periplasmic iron binding protein
60BGCRPA10-1	CFOPJOKP_04676	K02610	paaB; ring-1,2-phenylacetyl-CoA epoxidase subunit PaaB
60BGCRPA10-1	CFOPJOKP_00969	K03640	pal; peptidoglycan-associated lipoprotein
60BGCRPA10-1	CFOPJOKP_02903	K01579	panD; aspartate 1-decarboxylase [EC:4.1.1.11]
60BGCRPA10-1	CFOPJOKP_04918	K00077	panE, apbA; 2-dehydropantoate 2-reductase [EC:1.1.1.169]
60BGCRPA10-1	CFOPJOKP_02904	K03496	parA, soj; chromosome partitioning protein
60BGCRPA10-1	CFOPJOKP_05583	K03496	parA, soj; chromosome partitioning protein
60BGCRPA10-1	CFOPJOKP_02614	K07262	pbpG; serine-type D-Ala-D-Ala endopeptidase (penicillin-binding protein 7) [EC:3.4.21.-]
60BGCRPA10-1	CFOPJOKP_03201	K02624	pcaR; IclR family transcriptional regulator, pca regulon regulatory protein
60BGCRPA10-1	CFOPJOKP_02468	K01462	PDF, def; peptide deformylase [EC:3.5.1.88]
60BGCRPA10-1	CFOPJOKP_04295	K22024	pdxA2; 4-phospho-D-threonate 3-dehydrogenase / 4-phospho-D-erythronate 3-dehydrogenase [EC:1.1.1.408 1.1.1.409]
60BGCRPA10-1	CFOPJOKP_04664	K21010	pelE; polysaccharide biosynthesis protein PelE
60BGCRPA10-1	CFOPJOKP_03114	K21012	pelG; polysaccharide biosynthesis protein PelG
60BGCRPA10-1	CFOPJOKP_04486	K05520	pfpI; protease I [EC:3.5.1.124]
60BGCRPA10-1	CFOPJOKP_02809	K05973	phaZ; poly(3-hydroxybutyrate) depolymerase [EC:3.1.1.75]
60BGCRPA10-1	CFOPJOKP_02085	K06193	phnA; protein PhnA
60BGCRPA10-1	CFOPJOKP_03153	K06217	phoH, phoL; phosphate starvation-inducible protein PhoH and related proteins
60BGCRPA10-1	CFOPJOKP_02327	K07175	phoH2; PhoH-like ATPase
60BGCRPA10-1	CFOPJOKP_02662	K01669	phrB; deoxyribodipyrimidine photo-lyase [EC:4.1.99.3]
60BGCRPA10-1	CFOPJOKP_04944	K20261	phzD; trans-2,3-dihydro-3-hydroxyanthranilic acid synthase [EC:3.3.2.15]
60BGCRPA10-1	CFOPJOKP_01886	K14060	pinR; putative DNA-invertase from lambdoid prophage Rac
60BGCRPA10-1	CFOPJOKP_02946	K14060	pinR; putative DNA-invertase from lambdoid prophage Rac
60BGCRPA10-1	CFOPJOKP_04489	K01259	pip; proline iminopeptidase [EC:3.4.11.5]
60BGCRPA10-1	CFOPJOKP_02689	K06911	PIR; quercetin 2,3-dioxygenase [EC:1.13.11.24]
60BGCRPA10-1	CFOPJOKP_02361	K08281	pncA; nicotinamidase/pyrazinamidase [EC:3.5.1.19 3.5.1.-]
60BGCRPA10-1	CFOPJOKP_04226	K02335	polA; DNA polymerase I [EC:2.7.7.7]
60BGCRPA10-1	CFOPJOKP_02881	K01507	ppa; inorganic pyrophosphatase [EC:3.6.1.1]
60BGCRPA10-1	CFOPJOKP_04631	K00886	ppgK; polyphosphate glucokinase [EC:2.7.1.63]
60BGCRPA10-1	CFOPJOKP_02538	K03767	PPIA; peptidyl-prolyl cis-trans isomerase A (cyclophilin A) [EC:5.2.1.8]
60BGCRPA10-1	CFOPJOKP_05084	K03769	ppiC; peptidyl-prolyl cis-trans isomerase C [EC:5.2.1.8]
60BGCRPA10-1	CFOPJOKP_02447	K01007	pps, ppsA; pyruvate, water dikinase [EC:2.7.9.2]
60BGCRPA10-1	CFOPJOKP_02635	K01322	PREP; prolyl oligopeptidase [EC:3.4.21.26]
60BGCRPA10-1	CFOPJOKP_02112	K01414	prlC; oligopeptidase A [EC:3.4.24.70]
60BGCRPA10-1	CFOPJOKP_02622	K01414	prlC; oligopeptidase A [EC:3.4.24.70]
60BGCRPA10-1	CFOPJOKP_02653	K09472	puuC, aldH; 4-(gamma-glutamylamino)butanal dehydrogenase [EC:1.2.1.99]
60BGCRPA10-1	CFOPJOKP_02462	K09903	pyrH; uridylate kinase [EC:2.7.4.22]
60BGCRPA10-1	CFOPJOKP_02627	K25316	racX, ygeA; amino-acid racemase [EC:5.1.1.10]
60BGCRPA10-1	CFOPJOKP_02068	K05786	rarD; chloramphenicol-sensitive protein RarD
60BGCRPA10-1	CFOPJOKP_05442	K10439	rbsB; ribose transport system substrate-binding protein
60BGCRPA10-1	CFOPJOKP_04411	K03790	rimJ; [ribosomal protein S5]-alanine N-acetyltransferase [EC:2.3.1.267]
60BGCRPA10-1	CFOPJOKP_02213	K14441	rimO; ribosomal protein S12 methylthiotransferase [EC:2.8.4.4]
60BGCRPA10-1	CFOPJOKP_01844	K06178	rluB; 23S rRNA pseudouridine2605 synthase [EC:5.4.99.22]
60BGCRPA10-1	CFOPJOKP_02467	K06182	rluF; 23S rRNA pseudouridine2604 synthase [EC:5.4.99.21]
60BGCRPA10-1	CFOPJOKP_02811	K03616	rnfB; H+/Na+-translocating ferredoxin:NAD+ oxidoreductase subunit B [EC:7.1.1.11 7.2.1.2]
60BGCRPA10-1	CFOPJOKP_02967	K02913	RP-L33, MRPL33, rpmG; large subunit ribosomal protein L33
60BGCRPA10-1	CFOPJOKP_00165	K03089	rpoH; RNA polymerase sigma-32 factor
60BGCRPA10-1	CFOPJOKP_01183	K02945	RP-S1, rpsA; small subunit ribosomal protein S1
60BGCRPA10-1	CFOPJOKP_02742	K02956	RP-S15, MRPS15, rpsO; small subunit ribosomal protein S15
60BGCRPA10-1	CFOPJOKP_02338	K02990	RP-S6, MRPS6, rpsF; small subunit ribosomal protein S6
60BGCRPA10-1	CFOPJOKP_03336	K08323	rspA, manD; mannonate dehydratase [EC:4.2.1.8]
60BGCRPA10-1	CFOPJOKP_02952	K06183	rsuA; 16S rRNA pseudouridine516 synthase [EC:5.4.99.19]
60BGCRPA10-1	CFOPJOKP_02456	K07277	SAM50, TOB55, bamA; outer membrane protein insertion porin family
60BGCRPA10-1	CFOPJOKP_04345	K07152	SCO1; protein SCO1
60BGCRPA10-1	CFOPJOKP_02901	K05896	scpA; segregation and condensation protein A
60BGCRPA10-1	CFOPJOKP_05072	K00240	sdhB, frdB; succinate dehydrogenase / fumarate reductase, iron-sulfur subunit [EC:1.3.5.1 1.3.5.4]
60BGCRPA10-1	CFOPJOKP_05075	K00241	sdhC, frdC; succinate dehydrogenase / fumarate reductase, cytochrome b subunit
60BGCRPA10-1	CFOPJOKP_02738	K03075	secG; preprotein translocase subunit SecG
60BGCRPA10-1	CFOPJOKP_00798	K06077	slyB; outer membrane lipoprotein SlyB
60BGCRPA10-1	CFOPJOKP_03046	K10227	smoE, mtlE; polyol transport system substrate-binding protein
60BGCRPA10-1	CFOPJOKP_02444	K03664	smpB; SsrA-binding protein
60BGCRPA10-1	CFOPJOKP_05210	K01611	speD, AMD1; S-adenosylmethionine decarboxylase [EC:4.1.1.50]
60BGCRPA10-1	CFOPJOKP_02766	K11741	sugE; quaternary ammonium compound-resistance protein SugE
60BGCRPA10-1	CFOPJOKP_03167	K03771	surA; peptidyl-prolyl cis-trans isomerase SurA [EC:5.2.1.8]
60BGCRPA10-1	CFOPJOKP_02430	K11991	tadA; tRNA(adenine34) deaminase [EC:3.5.4.33]
60BGCRPA10-1	CFOPJOKP_02593	K03424	tatD; TatD DNase family protein [EC:3.1.21.-]
60BGCRPA10-1	CFOPJOKP_04359	K02014	TC.FEV.OM; iron complex outermembrane recepter protein
60BGCRPA10-1	CFOPJOKP_01884	K03321	TC.SULP; sulfate permease, SulP family
60BGCRPA10-1	CFOPJOKP_03037	K00453	TDO2, kynA; tryptophan 2,3-dioxygenase [EC:1.13.11.11]
60BGCRPA10-1	CFOPJOKP_02315	K01733	thrC; threonine synthase [EC:4.2.3.1]
60BGCRPA10-1	CFOPJOKP_04806	K03568	tldD; TldD protein
60BGCRPA10-1	CFOPJOKP_02463	K02357	tsf, TSFM; elongation factor Ts
60BGCRPA10-1	CFOPJOKP_02062	K13021	ttuB; MFS transporter, ACS family, tartrate transporter
60BGCRPA10-1	CFOPJOKP_02697	K00832	tyrB; aromatic-amino-acid transaminase [EC:2.6.1.57]
60BGCRPA10-1	CFOPJOKP_05039	K00963	UGP2, galU, galF; UTP--glucose-1-phosphate uridylyltransferase [EC:2.7.7.9]
60BGCRPA10-1	CFOPJOKP_02836	K15738	uup; ABC transport system ATP-binding/permease protein
60BGCRPA10-1	CFOPJOKP_03079	K02843	waaF, rfaF; heptosyltransferase II [EC:2.4.-.-]
60BGCRPA10-1	CFOPJOKP_04086	K13491	wspF; two-component system, chemotaxis family, response regulator WspF [EC:3.1.1.61]
60BGCRPA10-1	CFOPJOKP_02609	K25307	wzb, etp; low molecular weight protein-tyrosine phosphatase [EC:3.1.3.48]
60BGCRPA10-1	CFOPJOKP_03040	K00854	xylB, XYLB; xylulokinase [EC:2.7.1.17]
60BGCRPA10-1	CFOPJOKP_04430	K16053	ybdG, mscM; miniconductance mechanosensitive channel
60BGCRPA10-1	CFOPJOKP_02710	K14287	ybdL; methionine transaminase [EC:2.6.1.88]
60BGCRPA10-1	CFOPJOKP_02783	K09710	ybeB; ribosome-associated protein
60BGCRPA10-1	CFOPJOKP_03154	K07042	ybeY, yqfG; probable rRNA maturation factor
60BGCRPA10-1	CFOPJOKP_03761	K07107	ybgC; acyl-CoA thioester hydrolase [EC:3.1.2.-]
60BGCRPA10-1	CFOPJOKP_02515	K13893	yejA; microcin C transport system substrate-binding protein
60BGCRPA10-1	CFOPJOKP_02261	K05810	yfiH; polyphenol oxidase [EC:1.10.3.-]
60BGCRPA10-1	CFOPJOKP_02355	K06980	ygfZ; tRNA-modifying protein YgfZ
60BGCRPA10-1	CFOPJOKP_04099	K07397	yhfA; putative redox protein
60BGCRPA10-1	CFOPJOKP_03285	K03224	yscN, sctN, hrcN, ssaN; ATP synthase in type III secretion protein N [EC:7.4.2.8]
60BGCRPA10-1	CFOPJOKP_03283	K03228	yscT, sctT, hrcT, ssaT; type III secretion protein T
60BGCRWC8-5	JPFJAFAA_04186	K03825	aaaT; L-phenylalanine/L-methionine N-acetyltransferase [EC:2.3.1.53 2.3.1.-]
60BGCRWC8-5	JPFJAFAA_05363	K02033	ABC.PE.P; peptide/nickel transport system permease protein
60BGCRWC8-5	JPFJAFAA_04973	K02034	ABC.PE.P1; peptide/nickel transport system permease protein
60BGCRWC8-5	JPFJAFAA_05364	K02035	ABC.PE.S; peptide/nickel transport system substrate-binding protein
60BGCRWC8-5	JPFJAFAA_05055	K01961	accC; acetyl-CoA carboxylase, biotin carboxylase subunit [EC:6.4.1.2 6.3.4.14]
60BGCRWC8-5	JPFJAFAA_03325	K01681	ACO, acnA; aconitate hydratase [EC:4.2.1.3]
60BGCRWC8-5	JPFJAFAA_04467	K01681	ACO, acnA; aconitate hydratase [EC:4.2.1.3]
60BGCRWC8-5	JPFJAFAA_03227	K02078	acpP; acyl carrier protein
60BGCRWC8-5	JPFJAFAA_04188	K18138	acrB, mexB, adeJ, smeE, mtrD, cmeB; multidrug efflux pump
60BGCRWC8-5	JPFJAFAA_04351	K13953	adhP; alcohol dehydrogenase, propanol-preferring [EC:1.1.1.1]
60BGCRWC8-5	JPFJAFAA_05003	K24119	ahpC; NADH-dependent peroxiredoxin subunit C [EC:1.11.1.26]
60BGCRWC8-5	JPFJAFAA_04583	K13877	aldH; 2,5-dioxopentanoate dehydrogenase [EC:1.2.1.26]
60BGCRWC8-5	JPFJAFAA_04506	K00128	ALDH; aldehyde dehydrogenase (NAD+) [EC:1.2.1.3]
60BGCRWC8-5	JPFJAFAA_04759	K16011	algA, xanB, rfbA, wbpW, pslB; mannose-1-phosphate guanylyltransferase / mannose-6-phosphate isomerase [EC:2.7.7.13 5.3.1.8]
60BGCRWC8-5	JPFJAFAA_04278	K05599	antA; anthranilate 1,2-dioxygenase (deaminating, decarboxylating) large subunit [EC:1.14.12.1]
60BGCRWC8-5	JPFJAFAA_04916	K00145	argC; N-acetyl-gamma-glutamyl-phosphate reductase [EC:1.2.1.38]
60BGCRWC8-5	JPFJAFAA_04444	K01953	asnB, ASNS; asparagine synthase (glutamine-hydrolysing) [EC:6.3.5.4]
60BGCRWC8-5	JPFJAFAA_03380	K00130	betB, gbsA; betaine-aldehyde dehydrogenase [EC:1.2.1.8]
60BGCRWC8-5	JPFJAFAA_03627	K03594	bfr; bacterioferritin [EC:1.16.3.1]
60BGCRWC8-5	JPFJAFAA_00837	K00652	bioF; 8-amino-7-oxononanoate synthase [EC:2.3.1.47]
60BGCRWC8-5	JPFJAFAA_04446	K21703	cbbR, cmpR, ndhR; LysR family transcriptional regulator, low CO2-responsive transcriptional regulator
60BGCRWC8-5	JPFJAFAA_04401	K03412	cheB; two-component system, chemotaxis family, protein-glutamate methylesterase/glutaminase [EC:3.1.1.61 3.5.1.44]
60BGCRWC8-5	JPFJAFAA_04282	K03415	cheV; two-component system, chemotaxis family, chemotaxis protein CheV
60BGCRWC8-5	JPFJAFAA_05550	K18841	chpB, chpBK; mRNA interferase ChpB [EC:3.1.-.-]
60BGCRWC8-5	JPFJAFAA_05549	K18842	chpS, chpBI; antitoxin ChpS
60BGCRWC8-5	JPFJAFAA_05559	K04098	chqB; hydroxyquinol 1,2-dioxygenase [EC:1.13.11.37]
60BGCRWC8-5	JPFJAFAA_03322	K01644	citE; citrate lyase subunit beta / citryl-CoA lyase [EC:4.1.3.34]
60BGCRWC8-5	JPFJAFAA_04239	K17686	copA, ctpA, ATP7; P-type Cu+ transporter [EC:7.2.2.8]
60BGCRWC8-5	JPFJAFAA_03343	K01647	CS, gltA; citrate synthase [EC:2.3.3.1]
60BGCRWC8-5	JPFJAFAA_05558	K01647	CS, gltA; citrate synthase [EC:2.3.3.1]
60BGCRWC8-5	JPFJAFAA_01302	K03926	cutA; periplasmic divalent cation tolerance protein
60BGCRWC8-5	JPFJAFAA_05541	K00860	cysC; adenylylsulfate kinase [EC:2.7.1.25]
60BGCRWC8-5	JPFJAFAA_03263	K01714	dapA; 4-hydroxy-tetrahydrodipicolinate synthase [EC:4.3.3.7]
60BGCRWC8-5	JPFJAFAA_04851	K01714	dapA; 4-hydroxy-tetrahydrodipicolinate synthase [EC:4.3.3.7]
60BGCRWC8-5	JPFJAFAA_04972	K02031	ddpD; peptide/nickel transport system ATP-binding protein
60BGCRWC8-5	JPFJAFAA_05361	K02031	ddpD; peptide/nickel transport system ATP-binding protein
60BGCRWC8-5		K02032	ddpF; peptide/nickel transport system ATP-binding protein
60BGCRWC8-5	JPFJAFAA_03738	K08194	dgoT; MFS transporter, ACS family, D-galactonate transporter
60BGCRWC8-5	JPFJAFAA_03855	K00382	DLD, lpd, pdhD; dihydrolipoamide dehydrogenase [EC:1.8.1.4]
60BGCRWC8-5	JPFJAFAA_02189	K02314	dnaB; replicative DNA helicase [EC:5.6.2.3]
60BGCRWC8-5	JPFJAFAA_03232	K00428	E1.11.1.5; cytochrome c peroxidase [EC:1.11.1.5]
60BGCRWC8-5	JPFJAFAA_04027	K01652	E2.2.1.6L, ilvB, ilvG, ilvI; acetolactate synthase I/II/III large subunit [EC:2.2.1.6]
60BGCRWC8-5	JPFJAFAA_04356	K00625	E2.3.1.8, pta; phosphate acetyltransferase [EC:2.3.1.8]
60BGCRWC8-5	JPFJAFAA_05212	K01626	E2.5.1.54, aroF, aroG, aroH; 3-deoxy-7-phosphoheptulonate synthase [EC:2.5.1.54]
60BGCRWC8-5	JPFJAFAA_03798	K00826	E2.6.1.42, ilvE; branched-chain amino acid aminotransferase [EC:2.6.1.42]
60BGCRWC8-5	JPFJAFAA_03848	K00826	E2.6.1.42, ilvE; branched-chain amino acid aminotransferase [EC:2.6.1.42]
60BGCRWC8-5	JPFJAFAA_02645	K01185	E3.2.1.17; lysozyme [EC:3.2.1.17]
60BGCRWC8-5	JPFJAFAA_04589	K01424	E3.5.1.1, ansA, ansB; L-asparaginase [EC:3.5.1.1]
60BGCRWC8-5	JPFJAFAA_05365	K01560	E3.8.1.2; 2-haloacid dehalogenase [EC:3.8.1.2]
60BGCRWC8-5	JPFJAFAA_04448	K01761	E4.4.1.11; methionine-gamma-lyase [EC:4.4.1.11]
60BGCRWC8-5	JPFJAFAA_05061	K01950	E6.3.5.1, NADSYN1, QNS1, nadE; NAD+ synthase (glutamine-hydrolysing) [EC:6.3.5.1]
60BGCRWC8-5	JPFJAFAA_04387	K03543	emrA; membrane fusion protein, multidrug efflux system
60BGCRWC8-5	JPFJAFAA_04174	K03561	exbB; biopolymer transport protein ExbB
60BGCRWC8-5	JPFJAFAA_04175	K03559	exbD; biopolymer transport protein ExbD
60BGCRWC8-5	JPFJAFAA_03215	K09458	fabF, OXSM, CEM1; 3-oxoacyl-[acyl-carrier-protein] synthase II [EC:2.3.1.179]
60BGCRWC8-5	JPFJAFAA_03351	K00059	fabG, OAR1; 3-oxoacyl-[acyl-carrier protein] reductase [EC:1.1.1.100]
60BGCRWC8-5	JPFJAFAA_05350	K12508	fcs; feruloyl-CoA synthase [EC:6.2.1.34]
60BGCRWC8-5	JPFJAFAA_04249	K00801	FDFT1; farnesyl-diphosphate farnesyltransferase [EC:2.5.1.21]
60BGCRWC8-5	JPFJAFAA_03276	K00123	fdoG, fdhF, fdwA; formate dehydrogenase major subunit [EC:1.17.1.9]
60BGCRWC8-5	JPFJAFAA_03275	K00124	fdoH, fdsB; formate dehydrogenase iron-sulfur subunit
60BGCRWC8-5	JPFJAFAA_03274	K00127	fdoI, fdsG; formate dehydrogenase subunit gamma
60BGCRWC8-5	JPFJAFAA_04428	K02406	fliC, hag; flagellin
60BGCRWC8-5	JPFJAFAA_04393	K18700	flK; fluoroacetyl-CoA thioesterase [EC:3.1.2.29]
60BGCRWC8-5	JPFJAFAA_02696	K00528	fpr; ferredoxin/flavodoxin---NADP+ reductase [EC:1.18.1.2 1.19.1.1]
60BGCRWC8-5	JPFJAFAA_02741	K00035	gal; D-galactose 1-dehydrogenase [EC:1.1.1.48]
60BGCRWC8-5	JPFJAFAA_03921	K01785	galM, GALM; aldose 1-epimerase [EC:5.1.3.3]
60BGCRWC8-5	JPFJAFAA_02705	K03566	gcvA; LysR family transcriptional regulator, glycine cleavage system transcriptional activator
60BGCRWC8-5	JPFJAFAA_04592	K01425	glsA, GLS; glutaminase [EC:3.5.1.2]
60BGCRWC8-5	JPFJAFAA_04469	K04077	groEL, HSPD1; chaperonin GroEL
60BGCRWC8-5	JPFJAFAA_04468	K04078	groES, HSPE1; chaperonin GroES
60BGCRWC8-5	JPFJAFAA_04316	K02458	gspI; general secretion pathway protein I
60BGCRWC8-5	JPFJAFAA_01855	K02469	gyrA; DNA gyrase subunit A [EC:5.6.2.2]
60BGCRWC8-5	JPFJAFAA_04320	K01451	hipO; hippurate hydrolase [EC:3.5.1.32]
60BGCRWC8-5	JPFJAFAA_01988	K10016	hisQ; histidine transport system permease protein
60BGCRWC8-5	JPFJAFAA_04456	K03746	hns; DNA-binding protein H-NS
60BGCRWC8-5	JPFJAFAA_01247	K00457	HPD, hppD; 4-hydroxyphenylpyruvate dioxygenase [EC:1.13.11.27]
60BGCRWC8-5	JPFJAFAA_01618	K04762	hslR; ribosome-associated heat shock protein Hsp15
60BGCRWC8-5	JPFJAFAA_04999	K00098	idnD; L-idonate 5-dehydrogenase [EC:1.1.1.264]
60BGCRWC8-5	JPFJAFAA_03960	K11900	impC; type VI secretion system protein ImpC
60BGCRWC8-5	JPFJAFAA_01380	K11897	impF; type VI secretion system protein ImpF
60BGCRWC8-5	JPFJAFAA_03400	K11896	impG, vasA; type VI secretion system protein ImpG
60BGCRWC8-5	JPFJAFAA_03949	K11895	impH, vasB; type VI secretion system protein ImpH
60BGCRWC8-5	JPFJAFAA_05248	K11892	impK, ompA, vasF, dotU; type VI secretion system protein ImpK
60BGCRWC8-5	JPFJAFAA_03125	K03335	iolE; inosose dehydratase [EC:4.2.1.44]
60BGCRWC8-5	JPFJAFAA_05229	K00253	IVD, ivd; isovaleryl-CoA dehydrogenase [EC:1.3.8.4]
60BGCRWC8-5	JPFJAFAA_03785	K00375	K00375; GntR family transcriptional regulator / MocR family aminotransferase
60BGCRWC8-5	JPFJAFAA_04433	K00375	K00375; GntR family transcriptional regulator / MocR family aminotransferase
60BGCRWC8-5	JPFJAFAA_04162	K02480	K02480; two-component system, NarL family, sensor kinase [EC:2.7.13.3]
60BGCRWC8-5	JPFJAFAA_05267	K06907	K06907; uncharacterized protein
60BGCRWC8-5	JPFJAFAA_05266	K06908	K06908; uncharacterized protein
60BGCRWC8-5	JPFJAFAA_03378	K06995	K06995; uncharacterized protein
60BGCRWC8-5	JPFJAFAA_03810	K06999	K06999; phospholipase/carboxylesterase
60BGCRWC8-5	JPFJAFAA_04595	K07001	K07001; NTE family protein
60BGCRWC8-5	JPFJAFAA_03467	K07005	K07005; uncharacterized protein
60BGCRWC8-5	JPFJAFAA_05521	K07006	K07006; uncharacterized protein
60BGCRWC8-5	JPFJAFAA_03782	K07217	K07217; Mn-containing catalase
60BGCRWC8-5	JPFJAFAA_05562	K07484	K07484; transposase
60BGCRWC8-5	JPFJAFAA_03258	K07497	K07497; putative transposase
60BGCRWC8-5	JPFJAFAA_04617	K07498	K07498; putative transposase
60BGCRWC8-5	JPFJAFAA_04435	K07506	K07506; AraC family transcriptional regulator
60BGCRWC8-5	JPFJAFAA_04474	K09768	K09768; uncharacterized protein
60BGCRWC8-5	JPFJAFAA_04606	K09927	K09927; uncharacterized protein
60BGCRWC8-5	JPFJAFAA_04133	K09958	K09958; uncharacterized protein
60BGCRWC8-5	JPFJAFAA_05200	K09965	K09965; uncharacterized protein
60BGCRWC8-5	JPFJAFAA_04538	K08482	kaiC; circadian clock protein KaiC
60BGCRWC8-5	JPFJAFAA_04430	K03781	katE, CAT, catB, srpA; catalase [EC:1.11.1.6]
60BGCRWC8-5	JPFJAFAA_01637	K07266	kpsC, lipA; capsular polysaccharide export protein
60BGCRWC8-5	JPFJAFAA_04460	K01649	leuA, IMS; 2-isopropylmalate synthase [EC:2.3.3.13]
60BGCRWC8-5	JPFJAFAA_05555	K01703	leuC, IPMI-L; 3-isopropylmalate/(R)-2-methylmalate dehydratase large subunit [EC:4.2.1.33 4.2.1.35]
60BGCRWC8-5	JPFJAFAA_03748	K12658	lhpA; 4-hydroxyproline epimerase [EC:5.1.1.8]
60BGCRWC8-5	JPFJAFAA_00795	K03644	lipA, LIAS, LIP1, LIP5; lipoyl synthase [EC:2.8.1.8]
60BGCRWC8-5	JPFJAFAA_05231	K13766	liuC; methylglutaconyl-CoA hydratase [EC:4.2.1.18]
60BGCRWC8-5	JPFJAFAA_01653	K02535	lpxC; UDP-3-O-[3-hydroxymyristoyl] N-acetylglucosamine deacetylase [EC:3.5.1.108]
60BGCRWC8-5	JPFJAFAA_05173	K18336	lra6; 2,4-didehydro-3-deoxy-L-rhamnonate hydrolase [EC:3.7.1.26]
60BGCRWC8-5	JPFJAFAA_04449	K03719	lrp; Lrp/AsnC family transcriptional regulator, leucine-responsive regulatory protein
60BGCRWC8-5	JPFJAFAA_04256	K01620	ltaE; threonine aldolase [EC:4.1.2.48]
60BGCRWC8-5	JPFJAFAA_04804	K00705	malQ; 4-alpha-glucanotransferase [EC:2.4.1.25]
60BGCRWC8-5	JPFJAFAA_05167	K03406	mcp; methyl-accepting chemotaxis protein
60BGCRWC8-5	JPFJAFAA_05172	K03406	mcp; methyl-accepting chemotaxis protein
60BGCRWC8-5	JPFJAFAA_05181	K03406	mcp; methyl-accepting chemotaxis protein
60BGCRWC8-5	JPFJAFAA_02194	K07451	mcrA; 5-methylcytosine-specific restriction enzyme A [EC:3.1.21.-]
60BGCRWC8-5	JPFJAFAA_03321	K00024	mdh; malate dehydrogenase [EC:1.1.1.37]
60BGCRWC8-5	JPFJAFAA_03395	K07789	mdtC; multidrug efflux pump
60BGCRWC8-5	JPFJAFAA_01875	K02072	metI; D-methionine transport system permease protein
60BGCRWC8-5	JPFJAFAA_01876	K02073	metQ; D-methionine transport system substrate-binding protein
60BGCRWC8-5	JPFJAFAA_05539	K01740	metY; O-acetylhomoserine (thiol)-lyase [EC:2.5.1.49]
60BGCRWC8-5	JPFJAFAA_04063	K07507	mgtC; putative Mg2+ transporter-C (MgtC) family protein
60BGCRWC8-5	JPFJAFAA_04236	K07507	mgtC; putative Mg2+ transporter-C (MgtC) family protein
60BGCRWC8-5	JPFJAFAA_01795	K03610	minC; septum site-determining protein MinC
60BGCRWC8-5	JPFJAFAA_01338	K02067	mlaD, linM; phospholipid/cholesterol/gamma-HCH transport system substrate-binding protein
60BGCRWC8-5	JPFJAFAA_04955	K03322	mntH; manganese transport protein
60BGCRWC8-5	JPFJAFAA_02658	K14205	mprF, fmtC; phosphatidylglycerol lysyltransferase [EC:2.3.2.3]
60BGCRWC8-5	JPFJAFAA_04189	K05366	mrcA; penicillin-binding protein 1A [EC:2.4.1.129 3.4.16.4]
60BGCRWC8-5	JPFJAFAA_04596	K03569	mreB; rod shape-determining protein MreB and related proteins
60BGCRWC8-5	JPFJAFAA_02656	K05802	mscK, kefA, aefA; potassium-dependent mechanosensitive channel
60BGCRWC8-5	JPFJAFAA_00515	K07304	msrA; peptide-methionine (S)-S-oxide reductase [EC:1.8.4.11]
60BGCRWC8-5	JPFJAFAA_04068	K00604	MTFMT, fmt; methionyl-tRNA formyltransferase [EC:2.1.2.9]
60BGCRWC8-5	JPFJAFAA_01852	K22292	mupP; N-acetyl-D-muramate 6-phosphate phosphatase [EC:3.1.3.105]
60BGCRWC8-5	JPFJAFAA_04380	K18243	nagH; salicylate 5-hydroxylase small subunit [EC:1.14.13.172]
60BGCRWC8-5	JPFJAFAA_03985	K03717	nhaR; LysR family transcriptional regulator, transcriptional activator of nhaA
60BGCRWC8-5	JPFJAFAA_02763	K10018	occT, nocT; octopine/nopaline transport system substrate-binding protein
60BGCRWC8-5	JPFJAFAA_04825	K00567	ogt, MGMT; methylated-DNA-[protein]-cysteine S-methyltransferase [EC:2.1.1.63]
60BGCRWC8-5	JPFJAFAA_04265	K07267	oprB; porin
60BGCRWC8-5	JPFJAFAA_04668	K00697	otsA; trehalose 6-phosphate synthase [EC:2.4.1.15 2.4.1.347]
60BGCRWC8-5	JPFJAFAA_03346	K01912	paaK; phenylacetate-CoA ligase [EC:6.2.1.30]
60BGCRWC8-5	JPFJAFAA_04445	K01912	paaK; phenylacetate-CoA ligase [EC:6.2.1.30]
60BGCRWC8-5	JPFJAFAA_04432	K07734	paiB; transcriptional regulator
60BGCRWC8-5	JPFJAFAA_01624	K00606	panB; 3-methyl-2-oxobutanoate hydroxymethyltransferase [EC:2.1.2.11]
60BGCRWC8-5	JPFJAFAA_05595	K03496	parA, soj; chromosome partitioning protein
60BGCRWC8-5	JPFJAFAA_00279	K02621	parC; topoisomerase IV subunit A [EC:5.6.2.2]
60BGCRWC8-5	JPFJAFAA_00280	K02622	parE; topoisomerase IV subunit B [EC:5.6.2.2]
60BGCRWC8-5	JPFJAFAA_03790	K02624	pcaR; IclR family transcriptional regulator, pca regulon regulatory protein
60BGCRWC8-5	JPFJAFAA_05197	K02624	pcaR; IclR family transcriptional regulator, pca regulon regulatory protein
60BGCRWC8-5	JPFJAFAA_00512	K00275	pdxH, PNPO; pyridoxamine 5'-phosphate oxidase [EC:1.4.3.5]
60BGCRWC8-5	JPFJAFAA_05190	K21006	pelA; polysaccharide biosynthesis protein PelA
60BGCRWC8-5	JPFJAFAA_05023	K01841	pepM; phosphoenolpyruvate phosphomutase [EC:5.4.2.9]
60BGCRWC8-5	JPFJAFAA_04355	K03821	phaC, phbC; poly[(R)-3-hydroxyalkanoate] polymerase subunit PhaC [EC:2.3.1.304]
60BGCRWC8-5	JPFJAFAA_04447	K05306	phnX; phosphonoacetaldehyde hydrolase [EC:3.11.1.1]
60BGCRWC8-5	JPFJAFAA_02140	K07636	phoR; two-component system, OmpR family, phosphate regulon sensor histidine kinase PhoR [EC:2.7.13.3]
60BGCRWC8-5	JPFJAFAA_02138	K02039	phoU; phosphate transport system protein
60BGCRWC8-5	JPFJAFAA_05468	K13063	phzE; 2-amino-4-deoxychorismate synthase [EC:2.6.1.86]
60BGCRWC8-5	JPFJAFAA_05018	K01259	pip; proline iminopeptidase [EC:3.4.11.5]
60BGCRWC8-5	JPFJAFAA_03591	K03743	pncC; nicotinamide-nucleotide amidase [EC:3.5.1.42]
60BGCRWC8-5	JPFJAFAA_03919	K02336	polB; DNA polymerase II [EC:2.7.7.7]
60BGCRWC8-5	JPFJAFAA_04067	K00156	poxB; pyruvate dehydrogenase (quinone) [EC:1.2.5.1]
60BGCRWC8-5	JPFJAFAA_05065	K12444	ppsE; phthiocerol/phenolphthiocerol synthesis type-I polyketide synthase E [EC:2.3.1.292]
60BGCRWC8-5	JPFJAFAA_04192	K06136	pqqB; pyrroloquinoline quinone biosynthesis protein B
60BGCRWC8-5	JPFJAFAA_02687	K06137	pqqC; pyrroloquinoline-quinone synthase [EC:1.3.3.11]
60BGCRWC8-5	JPFJAFAA_05183	K03762	proP; MFS transporter, MHS family, proline/betaine transporter
60BGCRWC8-5	JPFJAFAA_04229	K03417	prpB; methylisocitrate lyase [EC:4.1.3.30]
60BGCRWC8-5	JPFJAFAA_03324	K01720	prpD; 2-methylcitrate dehydratase [EC:4.2.1.79]
60BGCRWC8-5	JPFJAFAA_03907	K13256	psiE; protein PsiE
60BGCRWC8-5	JPFJAFAA_05062	K07116	pvdQ, quiP; acyl-homoserine-lactone acylase [EC:3.5.1.97]
60BGCRWC8-5	JPFJAFAA_03214	K07677	rcsC; two-component system, NarL family, capsular synthesis sensor histidine kinase RcsC [EC:2.7.13.3]
60BGCRWC8-5	JPFJAFAA_03943	K07677	rcsC; two-component system, NarL family, capsular synthesis sensor histidine kinase RcsC [EC:2.7.13.3]
60BGCRWC8-5	JPFJAFAA_01805	K02428	rdgB; XTP/dITP diphosphohydrolase [EC:3.6.1.66]
60BGCRWC8-5	JPFJAFAA_03233	K09022	ridA, tdcF, RIDA; 2-iminobutanoate/2-iminopropanoate deaminase [EC:3.5.99.10]
60BGCRWC8-5	JPFJAFAA_02991	K12573	rnr, vacB; ribonuclease R [EC:3.1.13.1]
60BGCRWC8-5	JPFJAFAA_01293	K02876	RP-L15, MRPL15, rplO; large subunit ribosomal protein L15
60BGCRWC8-5	JPFJAFAA_01279	K02890	RP-L22, MRPL22, rplV; large subunit ribosomal protein L22
60BGCRWC8-5	JPFJAFAA_01287	K02954	RP-S14, MRPS14, rpsN; small subunit ribosomal protein S14
60BGCRWC8-5	JPFJAFAA_03195	K17752	rsbT; serine/threonine-protein kinase RsbT [EC:2.7.11.1]
60BGCRWC8-5	JPFJAFAA_04922	K09019	rutE; 3-hydroxypropanoate dehydrogenase [EC:1.1.1.-]
60BGCRWC8-5	JPFJAFAA_04440	K21949	sbnA; N-(2-amino-2-carboxyethyl)-L-glutamate synthase [EC:2.5.1.140]
60BGCRWC8-5	JPFJAFAA_03272	K01042	selA; L-seryl-tRNA(Ser) seleniumtransferase [EC:2.9.1.1]
60BGCRWC8-5	JPFJAFAA_03835	K06045	shc; squalene-hopene/tetraprenyl-beta-curcumene cyclase [EC:5.4.99.17 4.2.1.129]
60BGCRWC8-5	JPFJAFAA_00392	K04565	SOD1; superoxide dismutase, Cu-Zn family [EC:1.15.1.1]
60BGCRWC8-5	JPFJAFAA_04954	K15553	ssuA; sulfonate transport system substrate-binding protein
60BGCRWC8-5	JPFJAFAA_02967	K15555	ssuB; sulfonate transport system ATP-binding protein [EC:7.6.2.14]
60BGCRWC8-5	JPFJAFAA_04139	K23779	sutR; XRE family transcriptional regulator, regulator of sulfur utilization
60BGCRWC8-5	JPFJAFAA_02765	K03300	TC.CITMHS; citrate-Mg2+:H+ or citrate-Ca2+:H+ symporter, CitMHS family
60BGCRWC8-5	JPFJAFAA_01385	K03286	TC.OOP; OmpA-OmpF porin, OOP family
60BGCRWC8-5	JPFJAFAA_04942	K03321	TC.SULP; sulfate permease, SulP family
60BGCRWC8-5	JPFJAFAA_02985	K10009	tcyB, yecS; L-cystine transport system permease protein
60BGCRWC8-5	JPFJAFAA_04137	K00060	tdh; threonine 3-dehydrogenase [EC:1.1.1.103]
60BGCRWC8-5	JPFJAFAA_01659	K03641	tolB; TolB protein
60BGCRWC8-5	JPFJAFAA_04173	K03832	tonB; periplasmic protein TonB
60BGCRWC8-5	JPFJAFAA_05338	K03832	tonB; periplasmic protein TonB
60BGCRWC8-5	JPFJAFAA_05014	K03168	topA; DNA topoisomerase I [EC:5.6.2.1]
60BGCRWC8-5	JPFJAFAA_03933	K07812	torZ; trimethylamine-N-oxide reductase (cytochrome c) [EC:1.7.2.3]
60BGCRWC8-5	JPFJAFAA_05649	K12068	traL; conjugal transfer pilus assembly protein TraL
60BGCRWC8-5	JPFJAFAA_04608	K01194	TREH, treA, treF; alpha,alpha-trehalase [EC:3.2.1.28]
60BGCRWC8-5	JPFJAFAA_00506	K06925	tsaE; tRNA threonylcarbamoyladenosine biosynthesis protein TsaE
60BGCRWC8-5	JPFJAFAA_03604	K05874	tsr; methyl-accepting chemotaxis protein I, serine sensor receptor
60BGCRWC8-5	JPFJAFAA_04634	K24844	ubiU; O2-independent ubiquinone biosynthesis protein UbiU
60BGCRWC8-5	JPFJAFAA_01363	K00411	UQCRFS1, RIP1, petA; ubiquinol-cytochrome c reductase iron-sulfur subunit [EC:7.1.1.8]
60BGCRWC8-5	JPFJAFAA_01741	K03187	ureE; urease accessory protein
60BGCRWC8-5	JPFJAFAA_04452	K07689	uvrY, gacA, varA; two-component system, NarL family, invasion response regulator UvrY
60BGCRWC8-5	JPFJAFAA_03944	K11907	vasG, clpV; type VI secretion system protein VasG
60BGCRWC8-5	JPFJAFAA_03402	K11904	vgrG; type VI secretion system secreted protein VgrG
60BGCRWC8-5	JPFJAFAA_03865	K11904	vgrG; type VI secretion system secreted protein VgrG
60BGCRWC8-5	JPFJAFAA_01721	K09691	wzt, rbfB; lipopolysaccharide transport system ATP-binding protein
60BGCRWC8-5	JPFJAFAA_04119	K16345	xanP; xanthine permease XanP
60BGCRWC8-5	JPFJAFAA_05545	K04763	xerD; integrase/recombinase XerD
60BGCRWC8-5	JPFJAFAA_05341	K05800	ybaO; Lrp/AsnC family transcriptional regulator
60BGCRWC8-5	JPFJAFAA_02691	K07107	ybgC; acyl-CoA thioester hydrolase [EC:3.1.2.-]
60BGCRWC8-5	JPFJAFAA_04377	K07107	ybgC; acyl-CoA thioester hydrolase [EC:3.1.2.-]
60BGCRWC8-5	JPFJAFAA_04180	K13893	yejA; microcin C transport system substrate-binding protein
60BGCRWC8-5	JPFJAFAA_04181	K13894	yejB; microcin C transport system permease protein
60BGCRWC8-5	JPFJAFAA_03874	K03228	yscT, sctT, hrcT, ssaT; type III secretion protein T
60BGCRWC8-5	JPFJAFAA_04951	K03928	yvaK; carboxylesterase [EC:3.1.1.1]
